# Supplementary material for: The Essentiality Status of Mouse Duplicate Gene Pairs Correlates with Developmental Co-Expression Patterns
Source: Sci Rep. 2019 Mar 1;9:3224. doi: 10.1038/s41598-019-39894-9 (PMC6397145; doi:10.1038/s41598-019-39894-9)
Supplement: Supplementary file 2 — Supplementary Dataset [file 41598_2019_39894_MOESM2_ESM.xlsx]

## Sheet: All-Essential
Essential_GeneName	MGI_ID	UniProt_ID	Ensemble_ID
Cdc45	MGI:1338073	Q9Z1X9	ENSMUSG00000000028
Apoh	MGI:88058	Q01339	ENSMUSG00000000049
Klf6	MGI:1346318	O08584	ENSMUSG00000000078
Tbx2	MGI:98494	Q60707	ENSMUSG00000000093
Tbx4	MGI:102556	P70325	ENSMUSG00000000094
Ngfr	MGI:97323	Q9Z0W1	ENSMUSG00000000120
Wnt3	MGI:98955	P17553	ENSMUSG00000000125
Wnt9a	MGI:2446084	Q8R5M2	ENSMUSG00000000126
Sdhd	MGI:1914175	Q9CXV1	ENSMUSG00000000171
Nalcn	MGI:2444306	Q8BXR5	ENSMUSG00000000197
Th	MGI:98735	P24529	ENSMUSG00000000214
Lhx2	MGI:96785	Q9Z0S2	ENSMUSG00000000247
Cdh1	MGI:88354	P09803	ENSMUSG00000000303
Ccm2	MGI:2384924	Q8K2Y9	ENSMUSG00000000378
Myf5	MGI:97252	P24699	ENSMUSG00000000435
Pparg	MGI:97747	P37238	ENSMUSG00000000440
Raf1	MGI:97847	Q99N57	ENSMUSG00000000441
Pdgfb	MGI:97528	P31240	ENSMUSG00000000489
Acvrl1	MGI:1338946	Q61288	ENSMUSG00000000530
Acvr1b	MGI:1338944	Q61271	ENSMUSG00000000532
Itga5	MGI:96604	P11688	ENSMUSG00000000555
Wdr77	MGI:1917715	Q99J09	ENSMUSG00000000561
Sox9	MGI:98371	Q04887	ENSMUSG00000000567
Krit1	MGI:1930618	Q6S5J6	ENSMUSG00000000600
Hk2	MGI:1315197	O08528	ENSMUSG00000000628
Bcl11a	MGI:106190	Q9QYE3	ENSMUSG00000000861
Dbh	MGI:94864	Q64237	ENSMUSG00000000889
Smarcb1	MGI:1328366	Q9Z0H3	ENSMUSG00000000902
Ilf2	MGI:1915031	Q9CXY6	ENSMUSG00000001016
Snapin	MGI:1333745	Q9Z266	ENSMUSG00000001018
S100a4	MGI:1330282	P07091	ENSMUSG00000001020
Mapk7	MGI:1346347	Q9WVS8	ENSMUSG00000001034
B9d1	MGI:1351471	Q9R1S0	ENSMUSG00000001039
Ift20	MGI:1915585	Q61025	ENSMUSG00000001105
Mcm3ap	MGI:1930089	Q9WUU9	ENSMUSG00000001150
Uhrf1	MGI:1338889	Q8VDF2	ENSMUSG00000001228
Ramp2	MGI:1859650	Q9WUP0	ENSMUSG00000001240
Lsr	MGI:1927471	Q99KG5	ENSMUSG00000001247
Efnb2	MGI:105097	P52800	ENSMUSG00000001300
Mef2d	MGI:99533	Q63943	ENSMUSG00000001419
Slc19a1	MGI:103182	P41438	ENSMUSG00000001436
Cyp51	MGI:106040	Q8K0C4	ENSMUSG00000001467
Nkx2-1	MGI:108067	P50220	ENSMUSG00000001496
Pax9	MGI:97493	P47242	ENSMUSG00000001497
Itga3	MGI:96602	Q62470	ENSMUSG00000001507
Dlx3	MGI:94903	Q64205	ENSMUSG00000001510
Foxm1	MGI:1347487	O08696	ENSMUSG00000001517
Jup	MGI:96650	Q02257	ENSMUSG00000001552
Mnx1	MGI:109160	Q9QZW9	ENSMUSG00000001566
Smo	MGI:108075	P56726	ENSMUSG00000001761
Capns1	MGI:88266	O88456	ENSMUSG00000001794
Folr1	MGI:95568	P35846	ENSMUSG00000001827
Rac1	MGI:97845	P63001	ENSMUSG00000001847
Ltbp1	MGI:109151	Q8CG19	ENSMUSG00000001870
Ltbp2	MGI:99502	O08999	ENSMUSG00000002020
Kmt2a	MGI:96995	P55200	ENSMUSG00000002028
Psmc3	MGI:1098754	O88685	ENSMUSG00000002102
Rapsn	MGI:99422	P12672	ENSMUSG00000002104
Spi1	MGI:98282	P17433	ENSMUSG00000002111
Paxip1	MGI:1890430	Q6NZQ4	ENSMUSG00000002221
Ppard	MGI:101884	P35396	ENSMUSG00000002250
Daxx	MGI:1197015	O35613	ENSMUSG00000002307
Use1	MGI:1914273	Q9CQ56	ENSMUSG00000002395
Braf	MGI:88190	P28028	ENSMUSG00000002413
Tsc2	MGI:102548	Q61037	ENSMUSG00000002496
Shh	MGI:98297	Q62226	ENSMUSG00000002633
Prkd1	MGI:99879	Q62101	ENSMUSG00000002688
Cse1l	MGI:1339951	Q9ERK4	ENSMUSG00000002718
Prkra	MGI:1344375	Q9WTX2	ENSMUSG00000002731
Baz1b	MGI:1353499	Q9Z277	ENSMUSG00000002748
Jag2	MGI:1098270	Q9QYE5	ENSMUSG00000002799
Flii	MGI:1342286	Q9JJ28	ENSMUSG00000002812
Top3a	MGI:1197527	O70157	ENSMUSG00000002814
Chaf1a	MGI:1351331	Q9QWF0	ENSMUSG00000002835
Map2k7	MGI:1346871	Q8CE90	ENSMUSG00000002948
Klf4	MGI:1342287	Q60793	ENSMUSG00000003032
Ap1m1	MGI:102776	P35585	ENSMUSG00000003033
Hmgn2	MGI:96136	F6W687	ENSMUSG00000003038
Stk11	MGI:1341870	Q9WTK7	ENSMUSG00000003068
Slc2a3	MGI:95757	P32037	ENSMUSG00000003153
Dvl3	MGI:108100	Q61062	ENSMUSG00000003233
Ncstn	MGI:1891700	P57716	ENSMUSG00000003458
Cyp17a1	MGI:88586	P27786	ENSMUSG00000003555
Dnase2a	MGI:1329019	P56542	ENSMUSG00000003812
Calr	MGI:88252	P14211	ENSMUSG00000003814
Nfat5	MGI:1859333	Q9WV30	ENSMUSG00000003847
Tfam	MGI:107810	P40630	ENSMUSG00000003923
Fancl	MGI:1914280	Q9CR14	ENSMUSG00000004018
Stat3	MGI:103038	P42227	ENSMUSG00000004040
Dnaja3	MGI:1933786	Q99M87	ENSMUSG00000004069
Dnmt1	MGI:94912	P13864	ENSMUSG00000004099
Phb2	MGI:102520	O35129	ENSMUSG00000004264
Cul3	MGI:1347360	Q9JLV5	ENSMUSG00000004364
Arid3b	MGI:1930768	Q9Z1N7	ENSMUSG00000004661
Plod3	MGI:1347008	Q9R0E1	ENSMUSG00000004846
Pax3	MGI:97487	P24610	ENSMUSG00000004872
Nes	MGI:101784	Q6P5H2	ENSMUSG00000004891
Map2k1	MGI:1346866	P31938	ENSMUSG00000004936
Syt5	MGI:1926368	Q9R0N5	ENSMUSG00000004961
Pex5	MGI:1098808	O09012	ENSMUSG00000005069
Klf5	MGI:1338056	Q9Z0Z7	ENSMUSG00000005148
Ripk4	MGI:1919638	Q9ERK0	ENSMUSG00000005251
Hmox1	MGI:96163	P14901	ENSMUSG00000005413
Evx1	MGI:95461	P23683	ENSMUSG00000005503
Por	MGI:97744	P37040	ENSMUSG00000005514
Igf1r	MGI:96433	Q60751	ENSMUSG00000005533
Trim28	MGI:109274	Q62318	ENSMUSG00000005566
Mef2c	MGI:99458	Q8CFN5	ENSMUSG00000005583
Eif4g2	MGI:109207	Q62448	ENSMUSG00000005610
Pcyt1a	MGI:88557	P49586	ENSMUSG00000005615
Psmd4	MGI:1201670	O35226	ENSMUSG00000005625
Mthfd2	MGI:1338850	P18155	ENSMUSG00000005667
Gata6	MGI:107516	Q61169	ENSMUSG00000005836
Cnga2	MGI:108040	Q62398	ENSMUSG00000005864
Apc	MGI:88039	Q61315	ENSMUSG00000005871
Otx1	MGI:97450	P80205	ENSMUSG00000005917
Crkl	MGI:104686	P47941	ENSMUSG00000006134
Zbtb17	MGI:107410	Q60821	ENSMUSG00000006215
Epor	MGI:95408	P14753	ENSMUSG00000006235
Vax1	MGI:1277163	Q2NKI2	ENSMUSG00000006270
Kmt2b	MGI:109565	O08550	ENSMUSG00000006307
Etv2	MGI:99253	P41163	ENSMUSG00000006311
Fbln1	MGI:95487	Q08879	ENSMUSG00000006369
Tek	MGI:98664	Q02858	ENSMUSG00000006386
Cdc20	MGI:1859866	Q9JJ66	ENSMUSG00000006398
Ihh	MGI:96533	P97812	ENSMUSG00000006538
Cdc42	MGI:106211	P60766	ENSMUSG00000006699
Pknox1	MGI:1201409	O70477	ENSMUSG00000006705
Gmnn	MGI:1927344	O88513	ENSMUSG00000006715
Kif5b	MGI:1098268	Q61768	ENSMUSG00000006740
Ctnnb1	MGI:88276	Q02248	ENSMUSG00000006932
Atp1a2	MGI:88106	Q6PIE5	ENSMUSG00000007097
Tinf2	MGI:107246	Q9QXG9	ENSMUSG00000007589
Tgfbr1	MGI:98728	Q64729	ENSMUSG00000007613
Rad51c	MGI:2150020	Q924H5	ENSMUSG00000007646
Bcl2l1	MGI:88139	Q64373	ENSMUSG00000007659
Zmiz1	MGI:3040693	Q6P1E1	ENSMUSG00000007817
Arid1a	MGI:1935147	A2BH40	ENSMUSG00000007880
Crlf1	MGI:1340030	Q9JM58	ENSMUSG00000007888
Phox2a	MGI:106633	Q62066	ENSMUSG00000007946
Fgfrl1	MGI:2150920	Q91V87	ENSMUSG00000008090
Ubc	MGI:98889	P0CG50	ENSMUSG00000008348
Prpf31	MGI:1916238	Q8CCF0	ENSMUSG00000008373
Pou2f2	MGI:101897	Q00196	ENSMUSG00000008496
Nfib	MGI:103188	P97863	ENSMUSG00000008575
Man1a2	MGI:104676	P39098	ENSMUSG00000008763
Gabpa	MGI:95610	Q00422	ENSMUSG00000008976
Nf2	MGI:97307	P46662	ENSMUSG00000009073
Tbx1	MGI:98493	P70323	ENSMUSG00000009097
Met	MGI:96969	P16056	ENSMUSG00000009376
Mkl2	MGI:3050795	P59759	ENSMUSG00000009569
Ubp1	MGI:104889	Q811S7	ENSMUSG00000009741
Nuak2	MGI:1921387	Q8BZN4	ENSMUSG00000009772
Wnt3a	MGI:98956	P27467	ENSMUSG00000009900
Slc3a2	MGI:96955	P10852	ENSMUSG00000010095
Myt1	MGI:1100535	Q8CFC2	ENSMUSG00000010505
Adam19	MGI:105377	O35674	ENSMUSG00000011256
Ptprs	MGI:97815	B0V2N1	ENSMUSG00000013236
Nelfb	MGI:1931035	Q8C4Y3	ENSMUSG00000013465
Aldh1a2	MGI:107928	Q62148	ENSMUSG00000013584
Pten	MGI:109583	O08586	ENSMUSG00000013663
Ehmt2	MGI:2148922	Q9Z148	ENSMUSG00000013787
Bicc1	MGI:1933388	Q99MQ1	ENSMUSG00000014329
Tsg101	MGI:106581	Q61187	ENSMUSG00000014402
Hoxa2	MGI:96174	P31245	ENSMUSG00000014704
Pdcd2	MGI:104643	P46718	ENSMUSG00000014771
Gata2	MGI:95662	O09100	ENSMUSG00000015053
Ube2i	MGI:107365	P63280	ENSMUSG00000015120
Aldh1a3	MGI:1861722	Q9JHW9	ENSMUSG00000015134
Arnt	MGI:88071	P53762	ENSMUSG00000015522
Lpl	MGI:96820	P11152	ENSMUSG00000015568
Nkx2-5	MGI:97350	P42582	ENSMUSG00000015579
Srf	MGI:106658	Q9JM73	ENSMUSG00000015605
Gata3	MGI:95663	P23772	ENSMUSG00000015619
Setdb1	MGI:1934229	O88974	ENSMUSG00000015697
Arnt2	MGI:107188	Q61324	ENSMUSG00000015709
Aph1a	MGI:2385110	Q8BVF7	ENSMUSG00000015750
Tab2	MGI:1915902	Q99K90	ENSMUSG00000015755
Rxra	MGI:98214	P28700	ENSMUSG00000015846
Wnt11	MGI:101948	P48615	ENSMUSG00000015957
Celsr1	MGI:1100883	O35161	ENSMUSG00000016028
Kcnq2	MGI:1309503	Q9Z351	ENSMUSG00000016346
Wt1	MGI:98968	P22561	ENSMUSG00000016458
Cr1l	MGI:88513	Q64735	ENSMUSG00000016481
Plcg1	MGI:97615	Q62077	ENSMUSG00000016933
Brca1	MGI:104537	P48754	ENSMUSG00000017146
Vps53	MGI:1915549	Q8CCB4	ENSMUSG00000017288
Suz12	MGI:1261758	Q80U70	ENSMUSG00000017548
Ada	MGI:87916	P03958	ENSMUSG00000017697
Birc5	MGI:1203517	O70201	ENSMUSG00000017716
Slc12a5	MGI:1862037	Q91V14	ENSMUSG00000017740
Crk	MGI:88508	Q64010	ENSMUSG00000017776
Jph2	MGI:1891496	Q9ET78	ENSMUSG00000017817
Mybl2	MGI:101785	P48972	ENSMUSG00000017861
Hnf4a	MGI:109128	P49698	ENSMUSG00000017950
Med1	MGI:1100846	Q925J9	ENSMUSG00000018160
Erbb3	MGI:95411	Q61526	ENSMUSG00000018166
Tbx5	MGI:102541	P70326	ENSMUSG00000018263
Pfn1	MGI:97549	P62962	ENSMUSG00000018293
Vezf1	MGI:1313291	Q9Z162	ENSMUSG00000018377
Srsf1	MGI:98283	Q6PDM2	ENSMUSG00000018379
Kif3a	MGI:107689	P28741	ENSMUSG00000018395
C1qbp	MGI:1194505	O35658	ENSMUSG00000018446
Kdm6b	MGI:2448492	Q5NCY0	ENSMUSG00000018476
Wnt9b	MGI:1197020	O35468	ENSMUSG00000018486
Ncor1	MGI:1349717	Q60974	ENSMUSG00000018501
Tbx3	MGI:98495	P70324	ENSMUSG00000018604
Sp2	MGI:1926162	Q9D2H6	ENSMUSG00000018678
Lhx1	MGI:99783	P63006	ENSMUSG00000018698
Dync1h1	MGI:103147	Q9JHU4	ENSMUSG00000018707
Ndel1	MGI:1932915	Q9ERR1	ENSMUSG00000018736
Myh11	MGI:102643	O08638	ENSMUSG00000018830
Rad51d	MGI:1261809	O55230	ENSMUSG00000018841
Pank3	MGI:2387464	Q8R2W9	ENSMUSG00000018846
Hoxb1	MGI:96182	P17919	ENSMUSG00000018973
Atp6ap1	MGI:109629	Q9R1Q9	ENSMUSG00000019087
Cops3	MGI:1349409	O88543	ENSMUSG00000019373
Fkbp8	MGI:1341070	O35465	ENSMUSG00000019428
Xab2	MGI:1914689	Q9DCD2	ENSMUSG00000019470
Arid3a	MGI:1328360	Q62431	ENSMUSG00000019564
Krt10	MGI:96685	P02535	ENSMUSG00000019761
Fbxo5	MGI:1914391	Q7TSG3	ENSMUSG00000019773
Hdac2	MGI:1097691	P70288	ENSMUSG00000019777
Hey2	MGI:1341884	Q9QUS4	ENSMUSG00000019789
Stxbp5	MGI:1926058	Q8K400	ENSMUSG00000019790
Rev3l	MGI:1337131	Q61493	ENSMUSG00000019841
Rspo3	MGI:1920030	Q2TJ95	ENSMUSG00000019880
Ppp1r12a	MGI:1309528	Q9DBR7	ENSMUSG00000019907
Sim1	MGI:98306	Q61045	ENSMUSG00000019913
Lims1	MGI:1195263	Q99JW4	ENSMUSG00000019920
Cdk1	MGI:88351	P11440	ENSMUSG00000019942
Atp2b1	MGI:104653	G5E829	ENSMUSG00000019943
Psen1	MGI:1202717	P49769	ENSMUSG00000019969
Apaf1	MGI:1306796	O88879	ENSMUSG00000019979
Myb	MGI:97249	P06876	ENSMUSG00000019982
Med23	MGI:1917458	Q80YQ2	ENSMUSG00000019984
Ctgf	MGI:95537	P29268	ENSMUSG00000019997
Hsp90b1	MGI:98817	P08113	ENSMUSG00000020048
Ascl1	MGI:96919	Q02067	ENSMUSG00000020052
Igf1	MGI:96432	P05017	ENSMUSG00000020053
Sirt1	MGI:2135607	Q923E4	ENSMUSG00000020063
Vps26a	MGI:1353654	P40336	ENSMUSG00000020078
Supv3l1	MGI:2441711	Q80YD1	ENSMUSG00000020079
Tbk1	MGI:1929658	Q9WUN2	ENSMUSG00000020115
Pno1	MGI:1913499	Q9CPS7	ENSMUSG00000020116
Frs2	MGI:1100860	Q8C180	ENSMUSG00000020170
Mdm2	MGI:96952	P23804	ENSMUSG00000020184
Cabin1	MGI:1298375	B9EKC5	ENSMUSG00000020196
Fzr1	MGI:1926790	Q9R1K5	ENSMUSG00000020235
Txnrd1	MGI:1354175	Q9JMH6	ENSMUSG00000020250
Pex13	MGI:1919379	Q9D0K1	ENSMUSG00000020283
Sptbn1	MGI:98388	Q62261	ENSMUSG00000020315
Mgat1	MGI:96973	P27808	ENSMUSG00000020346
Ppp2ca	MGI:1321159	P63330	ENSMUSG00000020349
Rad50	MGI:109292	P70388	ENSMUSG00000020380
Tnip1	MGI:1926194	Q9WUU8	ENSMUSG00000020400
Hus1	MGI:1277962	Q8BQY8	ENSMUSG00000020413
Pes1	MGI:1890613	Q9EQ61	ENSMUSG00000020430
Rtn4	MGI:1915835	Q99P72	ENSMUSG00000020458
Pnpt1	MGI:1918951	Q8K1R3	ENSMUSG00000020464
Aebp1	MGI:1197012	Q640N1	ENSMUSG00000020473
Xbp1	MGI:98970	O35426	ENSMUSG00000020484
Acaca	MGI:108451	Q5SWU9	ENSMUSG00000020532
Llgl1	MGI:102682	Q80Y17	ENSMUSG00000020536
Srebf1	MGI:107606	Q9WTN3	ENSMUSG00000020538
Myocd	MGI:2137495	Q8VIM5	ENSMUSG00000020542
Snx13	MGI:2661416	Q6PHS6	ENSMUSG00000020590
Apob	MGI:88052	E9Q414	ENSMUSG00000020609
Gna13	MGI:95768	P27601	ENSMUSG00000020611
Prkar1a	MGI:104878	Q9DBC7	ENSMUSG00000020612
Rnaseh1	MGI:1335073	O70338	ENSMUSG00000020630
Dld	MGI:107450	O08749	ENSMUSG00000020664
Hnf1b	MGI:98505	P27889	ENSMUSG00000020679
Nle1	MGI:2429770	Q8VEJ4	ENSMUSG00000020692
Lig3	MGI:109152	P97386	ENSMUSG00000020697
Ern1	MGI:1930134	Q9EQY0	ENSMUSG00000020715
Nf1	MGI:97306	Q04690	ENSMUSG00000020716
Polg2	MGI:1354947	Q9QZM2	ENSMUSG00000020718
Slc25a19	MGI:1914533	Q9DAM5	ENSMUSG00000020744
Pafah1b1	MGI:109520	P63005	ENSMUSG00000020745
Itgb4	MGI:96613	A2A863	ENSMUSG00000020758
Ywhae	MGI:894689	P62259	ENSMUSG00000020849
Cacnb1	MGI:102522	Q8R3Z5	ENSMUSG00000020882
Vamp2	MGI:1313277	P63044	ENSMUSG00000020894
Tmem107	MGI:1914160	Q9CPV0	ENSMUSG00000020895
Aurkb	MGI:107168	O70126	ENSMUSG00000020897
Myh10	MGI:1930780	Q61879	ENSMUSG00000020900
Kat2a	MGI:1343101	Q9JHD2	ENSMUSG00000020918
Pnn	MGI:1100514	O35691	ENSMUSG00000020994
Npas3	MGI:1351610	Q9QZQ0	ENSMUSG00000021010
Sptlc2	MGI:108074	P97363	ENSMUSG00000021036
Sav1	MGI:1927144	Q8VEB2	ENSMUSG00000021067
Gsc	MGI:95841	Q02591	ENSMUSG00000021095
Mnat1	MGI:106207	P51949	ENSMUSG00000021103
Hif1a	MGI:106918	Q61221	ENSMUSG00000021109
Zfp36l1	MGI:107946	P23950	ENSMUSG00000021127
Psmc1	MGI:106054	P62192	ENSMUSG00000021178
Numb	MGI:107423	Q9QZS3	ENSMUSG00000021224
Tmed10	MGI:1915831	Q9D1D4	ENSMUSG00000021248
Fos	MGI:95574	P01101	ENSMUSG00000021250
Tgfb3	MGI:98727	P17125	ENSMUSG00000021253
Esrrb	MGI:1346832	Q61539	ENSMUSG00000021255
Yy1	MGI:99150	Q00899	ENSMUSG00000021264
Fdft1	MGI:102706	P53798	ENSMUSG00000021273
Mtr	MGI:894292	A6H5Y3	ENSMUSG00000021311
Ryr2	MGI:99685	E9Q401	ENSMUSG00000021313
Gli3	MGI:95729	Q61602	ENSMUSG00000021318
Tfap2a	MGI:104671	P34056	ENSMUSG00000021359
Edn1	MGI:95283	P22387	ENSMUSG00000021367
Barx1	MGI:103124	Q9ER42	ENSMUSG00000021381
Ripk1	MGI:108212	Q60855	ENSMUSG00000021408
Ror2	MGI:1347521	Q9Z138	ENSMUSG00000021464
Ptch1	MGI:105373	Q61115	ENSMUSG00000021466
Sptlc1	MGI:1099431	O35704	ENSMUSG00000021468
Nsd1	MGI:1276545	O88491	ENSMUSG00000021488
Caml	MGI:104728	P49070	ENSMUSG00000021501
Pitx1	MGI:107374	P70314	ENSMUSG00000021506
Mterfd1	MGI:1913660	Q8R3J4	ENSMUSG00000021519
Smad5	MGI:1328787	P97454	ENSMUSG00000021540
Rasa1	MGI:97860	E9PYG6	ENSMUSG00000021549
Pcsk1	MGI:97511	P63239	ENSMUSG00000021587
Xrcc4	MGI:1333799	Q924T3	ENSMUSG00000021615
Rad17	MGI:1333807	Q6NXW6	ENSMUSG00000021635
Smn1	MGI:109257	P97801	ENSMUSG00000021645
Hmgcr	MGI:96159	Q01237	ENSMUSG00000021670
Kif2a	MGI:108390	P28740	ENSMUSG00000021693
Fgf10	MGI:1099809	O35565	ENSMUSG00000021732
Il6st	MGI:96560	Q00560	ENSMUSG00000021756
Fst	MGI:95586	P47931	ENSMUSG00000021765
Bmpr1a	MGI:1338938	P36895	ENSMUSG00000021796
Anxa7	MGI:88031	Q07076	ENSMUSG00000021814
Vcl	MGI:98927	Q64727	ENSMUSG00000021823
Bmp4	MGI:88180	P21275	ENSMUSG00000021835
Otx2	MGI:97451	P80206	ENSMUSG00000021848
Bap1	MGI:1206586	Q99PU7	ENSMUSG00000021901
Dph3	MGI:1922658	Q8K0W9	ENSMUSG00000021905
Parg	MGI:1347094	O88622	ENSMUSG00000021911
Chat	MGI:88392	Q03059	ENSMUSG00000021919
Rnaseh2b	MGI:1914403	Q80ZV0	ENSMUSG00000021932
Gata4	MGI:95664	Q08369	ENSMUSG00000021944
Tkt	MGI:105992	P40142	ENSMUSG00000021957
Pinx1	MGI:1919650	Q9CZX5	ENSMUSG00000021958
Lats2	MGI:1354386	Q7TSJ6	ENSMUSG00000021959
Fgf9	MGI:104723	P54130	ENSMUSG00000021974
Extl3	MGI:1860765	Q9WVL6	ENSMUSG00000021978
Wnt5a	MGI:98958	P22725	ENSMUSG00000021994
Esco2	MGI:1919238	Q8CIB9	ENSMUSG00000022034
Bmp1	MGI:88176	P98063	ENSMUSG00000022098
Rb1	MGI:97874	P13405	ENSMUSG00000022105
Gdnf	MGI:107430	P48540	ENSMUSG00000022144
Dab2	MGI:109175	P98078	ENSMUSG00000022150
Dad1	MGI:101912	P61804	ENSMUSG00000022174
Tgm1	MGI:98730	Q9JLF6	ENSMUSG00000022218
Sema5a	MGI:107556	Q62217	ENSMUSG00000022231
Trio	MGI:1927230	Q0KL02	ENSMUSG00000022263
Zfpm2	MGI:1334444	Q8CCH7	ENSMUSG00000022306
Zfat	MGI:2681865	Q7TS63	ENSMUSG00000022335
Myc	MGI:97250	P01108	ENSMUSG00000022346
Has2	MGI:107821	P70312	ENSMUSG00000022367
Wnt7b	MGI:98962	P28047	ENSMUSG00000022382
Brd1	MGI:1924161	E9PZ26	ENSMUSG00000022387
Tab1	MGI:1913763	Q8CF89	ENSMUSG00000022414
Enpp2	MGI:1321390	Q9R1E6	ENSMUSG00000022425
Myh9	MGI:107717	Q8VDD5	ENSMUSG00000022443
Hdac7	MGI:1891835	Q8C2B3	ENSMUSG00000022475
Col2a1	MGI:88452	P28481	ENSMUSG00000022483
Trp63	MGI:1330810	O88898	ENSMUSG00000022510
Cldn1	MGI:1276109	O88551	ENSMUSG00000022512
Crebbp	MGI:1098280	P45481	ENSMUSG00000022521
Hes1	MGI:104853	P35428	ENSMUSG00000022528
Plec	MGI:1277961	Q9QXS1	ENSMUSG00000022565
Ly6e	MGI:106651	Q64253	ENSMUSG00000022587
Arc	MGI:88067	Q9WV31	ENSMUSG00000022602
Ptk2	MGI:95481	P34152	ENSMUSG00000022607
Rrn3	MGI:1925255	B2RS91	ENSMUSG00000022682
B3gnt5	MGI:2137302	Q8BGY6	ENSMUSG00000022686
Hira	MGI:99430	Q61666	ENSMUSG00000022702
Gbe1	MGI:1921435	Q9D6Y9	ENSMUSG00000022707
Usp7	MGI:2182061	Q6A4J8	ENSMUSG00000022710
Pmm2	MGI:1859214	Q9Z2M7	ENSMUSG00000022711
Dgcr8	MGI:2151114	Q9EQM6	ENSMUSG00000022718
Dlg1	MGI:107231	Q811D0	ENSMUSG00000022770
Pak2	MGI:1339984	Q8CIN4	ENSMUSG00000022781
Dnm1l	MGI:1921256	Q8K1M6	ENSMUSG00000022789
Tfrc	MGI:98822	Q62351	ENSMUSG00000022797
Gsk3b	MGI:1861437	Q9WV60	ENSMUSG00000022812
Fstl1	MGI:102793	Q62356	ENSMUSG00000022816
Ap2m1	MGI:1298405	P84091	ENSMUSG00000022841
Tra2b	MGI:106016	P62996	ENSMUSG00000022858
Cxadr	MGI:1201679	P97792	ENSMUSG00000022865
Robo1	MGI:1274781	O89026	ENSMUSG00000022883
Ets2	MGI:95456	P15037	ENSMUSG00000022895
Dyrk1a	MGI:1330299	Q61214	ENSMUSG00000022897
Pros1	MGI:1095733	Q08761	ENSMUSG00000022912
Psmg1	MGI:1860263	Q9JK23	ENSMUSG00000022913
Runx1	MGI:99852	Q03347	ENSMUSG00000022952
Synj1	MGI:1354961	D3Z656	ENSMUSG00000022973
Mis18a	MGI:1913828	Q9CZJ6	ENSMUSG00000022978
Wnt1	MGI:98953	P04426	ENSMUSG00000022997
Krt18	MGI:96692	P05784	ENSMUSG00000023043
Prmt5	MGI:1351645	Q8CIG8	ENSMUSG00000023110
Bsg	MGI:88208	P18572	ENSMUSG00000023175
Gcm1	MGI:108045	P70348	ENSMUSG00000023333
Celsr3	MGI:1858236	Q91ZI0	ENSMUSG00000023473
Igf2r	MGI:96435	Q07113	ENSMUSG00000023830
Mut	MGI:97239	P16332	ENSMUSG00000023921
Vegfa	MGI:103178	Q00731	ENSMUSG00000023951
Calcr	MGI:101950	Q60755	ENSMUSG00000023964
Bysl	MGI:1858419	O54825	ENSMUSG00000023988
Tfeb	MGI:103270	Q9R210	ENSMUSG00000023990
Foxp4	MGI:1921373	Q9DBY0	ENSMUSG00000023991
Nfya	MGI:97316	P23708	ENSMUSG00000023994
Birc6	MGI:1276108	O88738	ENSMUSG00000024073
Lrpprc	MGI:1919666	Q6PB66	ENSMUSG00000024120
Atp6v0c	MGI:88116	P63082	ENSMUSG00000024121
Pdpk1	MGI:1338068	Q9Z2A0	ENSMUSG00000024122
Abca3	MGI:1351617	Q8R420	ENSMUSG00000024130
Six2	MGI:102778	Q62232	ENSMUSG00000024134
E4f1	MGI:109530	Q8CCE9	ENSMUSG00000024137
Epas1	MGI:109169	P97481	ENSMUSG00000024140
Mapk8ip3	MGI:1353598	Q9ESN9	ENSMUSG00000024163
Telo2	MGI:1918968	Q9DC40	ENSMUSG00000024170
Axin1	MGI:1096327	O35625	ENSMUSG00000024182
Mllt1	MGI:1927238	Q9EPX7	ENSMUSG00000024212
Zeb1	MGI:1344313	Q64318	ENSMUSG00000024238
Sos1	MGI:98354	Q62245	ENSMUSG00000024241
Pkdcc	MGI:2147077	Q5RJI4	ENSMUSG00000024247
Dync2li1	MGI:1913996	Q8K0T2	ENSMUSG00000024253
Thoc1	MGI:1919668	Q8R3N6	ENSMUSG00000024287
Mib1	MGI:2443157	Q80SY4	ENSMUSG00000024294
Cdh2	MGI:88355	P15116	ENSMUSG00000024304
Vps52	MGI:1330304	Q8C754	ENSMUSG00000024319
Bin1	MGI:108092	O08539	ENSMUSG00000024381
Proc	MGI:97771	P33587	ENSMUSG00000024386
Csnk2b	MGI:88548	P67871	ENSMUSG00000024387
Bag6	MGI:1919439	Q9Z1R2	ENSMUSG00000024392
Lama3	MGI:99909	Q61789	ENSMUSG00000024421
Nr3c1	MGI:95824	P06537	ENSMUSG00000024431
Arap3	MGI:2147274	Q8R5G7	ENSMUSG00000024451
Hdac3	MGI:1343091	O88895	ENSMUSG00000024454
Smad4	MGI:894293	P97471	ENSMUSG00000024515
Rax	MGI:109632	O35602	ENSMUSG00000024518
Lox	MGI:96817	P28301	ENSMUSG00000024529
Cxxc1	MGI:1921572	Q9CWW7	ENSMUSG00000024560
Smad2	MGI:108051	Q62432	ENSMUSG00000024563
Sall3	MGI:109295	Q62255	ENSMUSG00000024565
Fech	MGI:95513	P22315	ENSMUSG00000024588
Lmnb1	MGI:96795	P14733	ENSMUSG00000024590
Fbn2	MGI:95490	Q61555	ENSMUSG00000024598
Tcof1	MGI:892003	O08784	ENSMUSG00000024613
Pdgfrb	MGI:97531	P05622	ENSMUSG00000024620
Incenp	MGI:1313288	Q9WU62	ENSMUSG00000024660
Fth1	MGI:95588	P09528	ENSMUSG00000024661
Rfk	MGI:1914688	Q8CFV9	ENSMUSG00000024712
Pcsk5	MGI:97515	Q04592	ENSMUSG00000024713
Ccdc86	MGI:1277220	Q9JJ89	ENSMUSG00000024732
Prpf19	MGI:106247	Q99KP6	ENSMUSG00000024735
Ddb1	MGI:1202384	Q3U1J4	ENSMUSG00000024740
Fen1	MGI:102779	P39749	ENSMUSG00000024742
Jak2	MGI:96629	Q62120	ENSMUSG00000024789
Rad9a	MGI:1328356	Q9Z0F6	ENSMUSG00000024824
Aip	MGI:109622	O08915	ENSMUSG00000024847
Adrbk1	MGI:87940	Q99MK8	ENSMUSG00000024858
Dkk1	MGI:1329040	O54908	ENSMUSG00000024868
Rce1	MGI:1336895	P57791	ENSMUSG00000024889
Cpt1a	MGI:1098296	P97742	ENSMUSG00000024900
Efemp2	MGI:1891209	Q9WVJ9	ENSMUSG00000024909
Drap1	MGI:1913806	Q9D6N5	ENSMUSG00000024914
Rnaseh2c	MGI:1915459	Q9CQ18	ENSMUSG00000024925
Kat5	MGI:1932051	Q8CHK4	ENSMUSG00000024926
Rela	MGI:103290	Q04207	ENSMUSG00000024927
Men1	MGI:1316736	O88559	ENSMUSG00000024947
Plcb3	MGI:104778	P51432	ENSMUSG00000024960
Shoc2	MGI:1927197	O88520	ENSMUSG00000024976
Tcf7l2	MGI:1202879	Q924A0	ENSMUSG00000024985
Hhex	MGI:96086	P43120	ENSMUSG00000024986
Cyp26a1	MGI:1096359	O55127	ENSMUSG00000024987
Hells	MGI:106209	Q60848	ENSMUSG00000025001
Gfra1	MGI:1100842	P97785	ENSMUSG00000025089
Pcyt2	MGI:1915921	Q922E4	ENSMUSG00000025137
Fasn	MGI:95485	P19096	ENSMUSG00000025153
Csnk1d	MGI:1355272	Q9DC28	ENSMUSG00000025162
Chuk	MGI:99484	Q60680	ENSMUSG00000025199
Scd2	MGI:98240	P13011	ENSMUSG00000025203
Peo1	MGI:2137410	Q8CIW5	ENSMUSG00000025209
Fgf8	MGI:99604	P37237	ENSMUSG00000025219
Ldb1	MGI:894762	P70662	ENSMUSG00000025223
Sufu	MGI:1345643	Q9Z0P7	ENSMUSG00000025231
Alas2	MGI:87990	P08680	ENSMUSG00000025270
Ptprj	MGI:104574	Q64455	ENSMUSG00000025314
Itgb8	MGI:1338035	Q0VBD0	ENSMUSG00000025321
Rabgef1	MGI:1929459	Q9JM13	ENSMUSG00000025340
Gdf11	MGI:1338027	Q9Z1W4	ENSMUSG00000025352
Clns1a	MGI:109638	Q61189	ENSMUSG00000025439
Chm	MGI:892979	Q9QXG2	ENSMUSG00000025531
Asl	MGI:88084	Q91YI0	ENSMUSG00000025533
Rptor	MGI:1921620	Q8K4Q0	ENSMUSG00000025583
Podxl	MGI:1351317	Q9R0M4	ENSMUSG00000025608
Hadha	MGI:2135593	Q8BMS1	ENSMUSG00000025745
Plk4	MGI:101783	Q64702	ENSMUSG00000025758
Hgs	MGI:104681	Q99LI8	ENSMUSG00000025793
Itgb1	MGI:96610	P09055	ENSMUSG00000025809
Nrp1	MGI:106206	P97333	ENSMUSG00000025810
Pard3	MGI:2135608	Q99NH2	ENSMUSG00000025812
Pdgfa	MGI:97527	P20033	ENSMUSG00000025856
Sox17	MGI:107543	Q61473	ENSMUSG00000025902
Rb1cc1	MGI:1341850	Q9ESK9	ENSMUSG00000025907
Cops5	MGI:1349415	O35864	ENSMUSG00000025917
Rdh10	MGI:1924238	Q8VCH7	ENSMUSG00000025921
Terf1	MGI:109634	P70371	ENSMUSG00000025925
Tfap2b	MGI:104672	Q61313	ENSMUSG00000025927
Pikfyve	MGI:1335106	Q9Z1T6	ENSMUSG00000025949
Creb1	MGI:88494	Q01147	ENSMUSG00000025958
Klf7	MGI:1935151	Q99JB0	ENSMUSG00000025959
Sf3b1	MGI:1932339	Q99NB9	ENSMUSG00000025982
Cps1	MGI:891996	Q8C196	ENSMUSG00000025991
Slc40a1	MGI:1315204	Q9JHI9	ENSMUSG00000025993
Casp8	MGI:1261423	O89110	ENSMUSG00000026029
Cflar	MGI:1336166	O35732	ENSMUSG00000026031
Col5a2	MGI:88458	Q3U962	ENSMUSG00000026042
Map4k4	MGI:1349394	P97820	ENSMUSG00000026074
Fn1	MGI:95566	P11276	ENSMUSG00000026193
Htr2b	MGI:109323	Q02152	ENSMUSG00000026228
Ecel1	MGI:1343461	Q9JMI0	ENSMUSG00000026247
Eif4e2	MGI:1914440	Q8BMB3	ENSMUSG00000026254
Mterfd2	MGI:1918355	Q8BVN4	ENSMUSG00000026273
Pam	MGI:97475	P97467	ENSMUSG00000026335
Dbi	MGI:94865	P31786	ENSMUSG00000026385
Nek7	MGI:1890645	Q9ES74	ENSMUSG00000026393
Nr5a2	MGI:1346834	P45448	ENSMUSG00000026398
Tnnt2	MGI:104597	P50752	ENSMUSG00000026414
Myog	MGI:97276	P12979	ENSMUSG00000026459
Lhx4	MGI:101776	P53776	ENSMUSG00000026468
Lamc1	MGI:99914	P02468	ENSMUSG00000026478
Rnf2	MGI:1101759	Q9CQJ4	ENSMUSG00000026484
Ahctf1	MGI:1915033	Q8CJF7	ENSMUSG00000026491
Capn2	MGI:88264	O08529	ENSMUSG00000026509
Fh1	MGI:95530	P97807	ENSMUSG00000026526
Pou2f1	MGI:101898	P25425	ENSMUSG00000026565
F5	MGI:88382	O88783	ENSMUSG00000026579
Prrx1	MGI:97712	P63013	ENSMUSG00000026586
Esrrg	MGI:1347056	P62509	ENSMUSG00000026610
Mcm10	MGI:1917274	Q0VBD2	ENSMUSG00000026669
Hsd17b7	MGI:1330808	O88736	ENSMUSG00000026675
Mrc1	MGI:97142	Q61830	ENSMUSG00000026712
Serpinc1	MGI:88095	P32261	ENSMUSG00000026715
Ptf1a	MGI:1328312	Q9QX98	ENSMUSG00000026735
Nr5a1	MGI:1346833	P33242	ENSMUSG00000026751
Pfkfb3	MGI:2181202	A2AUP4	ENSMUSG00000026773
Stxbp1	MGI:107363	O08599	ENSMUSG00000026797
Tsc1	MGI:1929183	Q9EP53	ENSMUSG00000026812
Eng	MGI:95392	Q63961	ENSMUSG00000026814
Gfi1b	MGI:1276578	O70237	ENSMUSG00000026815
Nr4a2	MGI:1352456	Q06219	ENSMUSG00000026826
Acvr1	MGI:87911	P37172	ENSMUSG00000026836
Col5a1	MGI:88457	O88207	ENSMUSG00000026837
Tor1a	MGI:1353568	Q9ER39	ENSMUSG00000026849
Hspa5	MGI:95835	P20029	ENSMUSG00000026864
Zeb2	MGI:1344407	Q9R0G7	ENSMUSG00000026872
Notch1	MGI:97363	Q01705	ENSMUSG00000026923
Inpp5e	MGI:1927753	Q9JII1	ENSMUSG00000026925
Lhx3	MGI:102673	P50481	ENSMUSG00000026934
Traf2	MGI:101835	P39429	ENSMUSG00000026942
Grin1	MGI:95819	P35438	ENSMUSG00000026959
Anapc2	MGI:2139135	Q8BZQ7	ENSMUSG00000026965
Itga4	MGI:96603	Q00651	ENSMUSG00000027009
Ssrp1	MGI:107912	Q08943	ENSMUSG00000027067
Lrp2	MGI:95794	A2ARV4	ENSMUSG00000027070
Tfpi	MGI:1095418	O54819	ENSMUSG00000027082
Itgav	MGI:96608	P43406	ENSMUSG00000027087
Chrna1	MGI:87885	P04756	ENSMUSG00000027107
Itga6	MGI:96605	Q61739	ENSMUSG00000027111
Traf6	MGI:108072	P70196	ENSMUSG00000027164
Caprin1	MGI:1858234	Q60865	ENSMUSG00000027184
Elf5	MGI:1335079	Q8VDK3	ENSMUSG00000027186
Ext2	MGI:108050	P70428	ENSMUSG00000027198
Pdia3	MGI:95834	P27773	ENSMUSG00000027248
F2	MGI:88380	P19221	ENSMUSG00000027249
Snap25	MGI:98331	P60879	ENSMUSG00000027273
Jag1	MGI:1095416	Q9QXX0	ENSMUSG00000027276
Snap23	MGI:109356	O09044	ENSMUSG00000027287
Nusap1	MGI:2675669	Q9ERH4	ENSMUSG00000027306
Dll4	MGI:1859388	Q9JI71	ENSMUSG00000027314
Spint1	MGI:1338033	Q9R097	ENSMUSG00000027315
Rad51	MGI:97890	Q08297	ENSMUSG00000027323
Slc23a2	MGI:1859682	Q9EPR4	ENSMUSG00000027340
Pcna	MGI:97503	P17918	ENSMUSG00000027342
Bmp2	MGI:88177	P21274	ENSMUSG00000027358
Gabpb1	MGI:95611	Q00420	ENSMUSG00000027361
Usp8	MGI:1934029	Q80U87	ENSMUSG00000027363
Trpm7	MGI:1929996	Q923J1	ENSMUSG00000027365
Bub1	MGI:1100510	O08901	ENSMUSG00000027379
Ttl	MGI:1916987	P38585	ENSMUSG00000027394
Slc20a1	MGI:108392	Q61609	ENSMUSG00000027397
Csrp2bp	MGI:1917264	Q8CID0	ENSMUSG00000027425
Gins1	MGI:1916520	Q9CZ15	ENSMUSG00000027454
Kif3b	MGI:107688	Q61771	ENSMUSG00000027475
Dnmt3b	MGI:1261819	O88509	ENSMUSG00000027478
Aurka	MGI:894678	P97477	ENSMUSG00000027496
Rae1	MGI:1913929	Q8C570	ENSMUSG00000027509
Pck1	MGI:97501	Q9Z2V4	ENSMUSG00000027513
Gnas	MGI:95777	Q6R0H7	ENSMUSG00000027523
Impa1	MGI:1933158	O55023	ENSMUSG00000027531
Sall4	MGI:2139360	Q8BX22	ENSMUSG00000027547
Gss	MGI:95852	P51855	ENSMUSG00000027610
Procr	MGI:104596	Q64695	ENSMUSG00000027611
Eif6	MGI:1196288	O55135	ENSMUSG00000027613
Pik3ca	MGI:1206581	P42337	ENSMUSG00000027665
Mfn1	MGI:1914664	Q811U4	ENSMUSG00000027668
Actl6a	MGI:1861453	Q9Z2N8	ENSMUSG00000027671
Fxr1	MGI:104860	Q61584	ENSMUSG00000027680
Mecom	MGI:95457	P14404	ENSMUSG00000027684
Ect2	MGI:95281	Q07139	ENSMUSG00000027699
Ccna2	MGI:108069	P51943	ENSMUSG00000027715
Dhx36	MGI:1919412	Q8VHK9	ENSMUSG00000027770
Shox2	MGI:1201673	P70390	ENSMUSG00000027833
Pdcd10	MGI:1928396	Q8VE70	ENSMUSG00000027835
Dclre1b	MGI:2156057	Q8C7W7	ENSMUSG00000027845
Notch2	MGI:97364	O35516	ENSMUSG00000027878
Stxbp3a	MGI:107362	Q60770	ENSMUSG00000027882
Tpm3	MGI:1890149	P21107	ENSMUSG00000027940
Adar	MGI:1889575	Q99MU3	ENSMUSG00000027951
Vcam1	MGI:98926	P29533	ENSMUSG00000027962
Neurog2	MGI:109619	P70447	ENSMUSG00000027967
Larp7	MGI:107634	Q05CL8	ENSMUSG00000027968
Plrg1	MGI:1858197	Q922V4	ENSMUSG00000027998
Pitx2	MGI:109340	P97474	ENSMUSG00000028023
Gba	MGI:95665	P17439	ENSMUSG00000028048
Lamtor2	MGI:1932697	Q9JHS3	ENSMUSG00000028062
Fbxw7	MGI:1354695	Q8VBV4	ENSMUSG00000028086
Pex11b	MGI:1338882	Q9Z210	ENSMUSG00000028102
F3	MGI:88381	P20352	ENSMUSG00000028128
Wls	MGI:1915401	Q6DID7	ENSMUSG00000028173
Ddah1	MGI:1916469	Q9CWS0	ENSMUSG00000028194
Nbn	MGI:1351625	Q9R207	ENSMUSG00000028224
Tgs1	MGI:2151797	Q923W1	ENSMUSG00000028233
Lmo4	MGI:109360	P61969	ENSMUSG00000028266
Map3k7	MGI:1346877	Q62073	ENSMUSG00000028284
Akirin2	MGI:1889364	B1AXD8	ENSMUSG00000028291
Nr4a3	MGI:1352457	Q9QZB6	ENSMUSG00000028341
Txn1	MGI:98874	P10639	ENSMUSG00000028367
Ugcg	MGI:1332243	O88693	ENSMUSG00000028381
Fktn	MGI:2179507	Q8R507	ENSMUSG00000028414
Bag1	MGI:108047	Q60739	ENSMUSG00000028416
Chmp5	MGI:1924209	Q9D7S9	ENSMUSG00000028419
Tmem38b	MGI:1098718	Q9DAV9	ENSMUSG00000028420
Ikbkap	MGI:1914544	Q7TT37	ENSMUSG00000028431
Cntfr	MGI:99605	O88507	ENSMUSG00000028444
Vcp	MGI:99919	Q01853	ENSMUSG00000028452
Car9	MGI:2447188	Q8VHB5	ENSMUSG00000028463
Tln1	MGI:1099832	P26039	ENSMUSG00000028465
Reck	MGI:1855698	Q9Z0J1	ENSMUSG00000028476
Gne	MGI:1354951	Q91WG8	ENSMUSG00000028479
Ppap2b	MGI:1915166	Q99JY8	ENSMUSG00000028517
Slc35d1	MGI:2140361	A2AKQ0	ENSMUSG00000028521
Jak1	MGI:96628	P52332	ENSMUSG00000028530
Slc6a9	MGI:95760	P28571	ENSMUSG00000028542
Ybx1	MGI:99146	P62960	ENSMUSG00000028639
Tfap2c	MGI:106032	Q61312	ENSMUSG00000028640
Slc2a1	MGI:95755	P17809	ENSMUSG00000028645
Macf1	MGI:108559	Q9QXZ0	ENSMUSG00000028649
Tceb3	MGI:1351315	Q8CB77	ENSMUSG00000028668
Hmgcl	MGI:96158	P38060	ENSMUSG00000028672
Srsf10	MGI:1333805	Q9R0U0	ENSMUSG00000028676
Urod	MGI:98916	P70697	ENSMUSG00000028684
Nasp	MGI:1355328	Q99MD9	ENSMUSG00000028693
Tal1	MGI:98480	P22091	ENSMUSG00000028717
Stil	MGI:107477	Q60988	ENSMUSG00000028718
Hspg2	MGI:96257	Q05793	ENSMUSG00000028763
Ptpn12	MGI:104673	P35831	ENSMUSG00000028771
Hdac1	MGI:108086	O09106	ENSMUSG00000028800
Hgf	MGI:96079	Q08048	ENSMUSG00000028864
Wasf2	MGI:1098641	Q8BH43	ENSMUSG00000028868
Ppp1r8	MGI:2140494	Q8R3G1	ENSMUSG00000028882
Mtf1	MGI:101786	Q07243	ENSMUSG00000028890
Casp9	MGI:1277950	Q8C3Q9	ENSMUSG00000028914
Xrcc2	MGI:1927345	Q9CX47	ENSMUSG00000028933
Rheb	MGI:97912	Q921J2	ENSMUSG00000028945
Ube4b	MGI:1927086	Q9ES00	ENSMUSG00000028960
Cdk5	MGI:101765	P49615	ENSMUSG00000028969
Ctnnbip1	MGI:1915756	Q9JJN6	ENSMUSG00000028988
Mtor	MGI:1928394	Q9JLN9	ENSMUSG00000028991
Nmnat1	MGI:1913704	Q9EPA7	ENSMUSG00000028992
Rint1	MGI:1916233	Q8BZ36	ENSMUSG00000028999
Mfn2	MGI:2442230	Q80U63	ENSMUSG00000029020
Ski	MGI:98310	Q60698	ENSMUSG00000029050
Cdk11b	MGI:88353	P24788	ENSMUSG00000029062
Htt	MGI:96067	P42859	ENSMUSG00000029104
Nrbp1	MGI:2183436	Q99J45	ENSMUSG00000029148
Slc34a2	MGI:1342284	Q9DBP0	ENSMUSG00000029188
Lias	MGI:1934604	Q99M04	ENSMUSG00000029199
Pdgfra	MGI:97530	P26618	ENSMUSG00000029231
Rest	MGI:104897	Q8VIG1	ENSMUSG00000029249
Cdc7	MGI:1309511	Q9Z0H0	ENSMUSG00000029283
Tgfbr3	MGI:104637	O88393	ENSMUSG00000029287
Cdk2ap1	MGI:1202069	O35207	ENSMUSG00000029394
Arpc3	MGI:1928375	Q9JM76	ENSMUSG00000029465
Atp2a2	MGI:88110	O55143	ENSMUSG00000029467
Ncor2	MGI:1337080	Q9WU42	ENSMUSG00000029478
Ep400	MGI:1276124	Q8CHI8	ENSMUSG00000029505
Pxn	MGI:108295	Q8VI36	ENSMUSG00000029528
Uncx	MGI:108013	O08934	ENSMUSG00000029546
Ints1	MGI:1915760	Q6P4S8	ENSMUSG00000029547
Mad1l1	MGI:1341857	Q9WTX8	ENSMUSG00000029554
Actb	MGI:87904	P60710	ENSMUSG00000029580
Phf14	MGI:1923539	Q9D4H9	ENSMUSG00000029629
Cdx2	MGI:88361	P43241	ENSMUSG00000029646
Flt1	MGI:95558	P35969	ENSMUSG00000029648
Eln	MGI:95317	P54320	ENSMUSG00000029675
Pot1a	MGI:2141503	Q91WC1	ENSMUSG00000029676
Wasl	MGI:1920428	Q91YD9	ENSMUSG00000029684
Cul1	MGI:1349658	Q9WTX6	ENSMUSG00000029686
Ezh2	MGI:107940	Q61188	ENSMUSG00000029687
Fezf1	MGI:1920441	Q0VDQ9	ENSMUSG00000029697
Epo	MGI:95407	P07321	ENSMUSG00000029711
Dlx5	MGI:101926	P70396	ENSMUSG00000029755
Cald1	MGI:88250	E9QA15	ENSMUSG00000029761
Hoxa1	MGI:96170	P09022	ENSMUSG00000029844
Mad2l1	MGI:1860374	Q9Z1B5	ENSMUSG00000029910
Bmp10	MGI:1338820	Q9R229	ENSMUSG00000030046
Uba3	MGI:1341217	Q8C878	ENSMUSG00000030061
Foxp1	MGI:1914004	P58462	ENSMUSG00000030067
Wnt7a	MGI:98961	P24383	ENSMUSG00000030093
Itpr1	MGI:96623	P11881	ENSMUSG00000030102
Gdf3	MGI:95686	Q07104	ENSMUSG00000030117
Plxnd1	MGI:2154244	Q3UH93	ENSMUSG00000030123
Clec1b	MGI:1913287	Q9JL99	ENSMUSG00000030159
Wnt5b	MGI:98959	P22726	ENSMUSG00000030170
Erc1	MGI:2151013	Q99MI1	ENSMUSG00000030172
Etv6	MGI:109336	P97360	ENSMUSG00000030199
Lrp6	MGI:1298218	O88572	ENSMUSG00000030201
Grin2b	MGI:95821	Q01097	ENSMUSG00000030209
Kras	MGI:96680	P32883	ENSMUSG00000030265
Med21	MGI:1347064	Q9CQ39	ENSMUSG00000030291
Atg7	MGI:1921494	Q9D906	ENSMUSG00000030314
Ift122	MGI:1932386	Q6NWV3	ENSMUSG00000030323
Scnn1a	MGI:101782	Q61180	ENSMUSG00000030340
Tead4	MGI:106907	Q62296	ENSMUSG00000030353
Ercc2	MGI:95413	O08811	ENSMUSG00000030400
Ttyh1	MGI:1889007	Q9D3A9	ENSMUSG00000030428
Slc17a6	MGI:2156052	Q8BLE7	ENSMUSG00000030500
Cers3	MGI:2681008	Q1A3B0	ENSMUSG00000030510
Blm	MGI:1328362	O88700	ENSMUSG00000030528
Furin	MGI:97513	P23188	ENSMUSG00000030530
Mesp2	MGI:1096325	O08574	ENSMUSG00000030543
Mesp1	MGI:107785	P97309	ENSMUSG00000030544
Nr2f2	MGI:1352452	P43135	ENSMUSG00000030551
Ryr1	MGI:99659	E9PZQ0	ENSMUSG00000030592
Pak4	MGI:1917834	Q8BTW9	ENSMUSG00000030602
Psmc4	MGI:1346093	P54775	ENSMUSG00000030603
Fah	MGI:95482	P35505	ENSMUSG00000030630
Coq7	MGI:107207	P97478	ENSMUSG00000030652
Mylpf	MGI:97273	P97457	ENSMUSG00000030672
Kif22	MGI:109233	Q3V300	ENSMUSG00000030677
Ppp4c	MGI:1891763	P97470	ENSMUSG00000030697
Tbx6	MGI:102539	P70327	ENSMUSG00000030699
Ppme1	MGI:1919840	Q8BVQ5	ENSMUSG00000030718
Atp2a1	MGI:105058	Q8R429	ENSMUSG00000030730
Dgat2	MGI:1915050	Q9DCV3	ENSMUSG00000030747
Kdm8	MGI:1924285	Q9CXT6	ENSMUSG00000030752
Disp1	MGI:1916147	Q3TDN0	ENSMUSG00000030768
Rbbp6	MGI:894835	P97868	ENSMUSG00000030779
Adm	MGI:108058	P97297	ENSMUSG00000030790
Kat8	MGI:1915023	Q9D1P2	ENSMUSG00000030801
Stx4a	MGI:893577	P70452	ENSMUSG00000030805
Lamtor1	MGI:1913758	Q9CQ22	ENSMUSG00000030842
Fgfr2	MGI:95523	P21803	ENSMUSG00000030849
Ate1	MGI:1333870	Q9Z2A5	ENSMUSG00000030850
Scnn1b	MGI:104696	Q9WU38	ENSMUSG00000030873
Uros	MGI:98917	P51163	ENSMUSG00000030979
Cask	MGI:1309489	O70589	ENSMUSG00000031012
Fgf15	MGI:1096383	O35622	ENSMUSG00000031073
Fadd	MGI:109324	Q61160	ENSMUSG00000031077
Cttn	MGI:99695	Q60598	ENSMUSG00000031078
Cul4b	MGI:1919834	A2A432	ENSMUSG00000031095
Gata1	MGI:95661	P17679	ENSMUSG00000031162
Porcn	MGI:1890212	Q9JJJ7	ENSMUSG00000031169
Tbx22	MGI:2389465	Q8K402	ENSMUSG00000031241
Pdha1	MGI:97532	P35486	ENSMUSG00000031299
Flna	MGI:95556	Q8BTM8	ENSMUSG00000031328
Abcb7	MGI:109533	Q61102	ENSMUSG00000031333
Piga	MGI:99461	Q64323	ENSMUSG00000031381
Dusp9	MGI:2387107	Q7TNL7	ENSMUSG00000031383
G6pdx	MGI:105979	Q00612	ENSMUSG00000031400
F7	MGI:109325	P70375	ENSMUSG00000031443
F10	MGI:103107	O88947	ENSMUSG00000031444
Rasa3	MGI:1197013	Q60790	ENSMUSG00000031453
Gpr124	MGI:1925810	Q91ZV8	ENSMUSG00000031486
Dlc1	MGI:1354949	Q9R0Z9	ENSMUSG00000031523
Tnks	MGI:1341087	Q6PFX9	ENSMUSG00000031529
Polb	MGI:97740	Q8K409	ENSMUSG00000031536
Ikbkb	MGI:1338071	O88351	ENSMUSG00000031537
Kat6a	MGI:2442415	Q8BZ21	ENSMUSG00000031540
Slit2	MGI:1315205	Q9R1B9	ENSMUSG00000031558
Fgfr1	MGI:95522	P16092	ENSMUSG00000031565
Asah1	MGI:1277124	Q9WV54	ENSMUSG00000031591
Hpgd	MGI:108085	Q8VCC1	ENSMUSG00000031613
Ednra	MGI:105923	Q61614	ENSMUSG00000031616
Sin3b	MGI:107158	Q62141	ENSMUSG00000031622
Sall1	MGI:1889585	Q9ER74	ENSMUSG00000031665
Rbl2	MGI:105085	Q64700	ENSMUSG00000031666
Smad1	MGI:109452	P70340	ENSMUSG00000031681
Gab1	MGI:108088	Q9QYY0	ENSMUSG00000031714
Smarca5	MGI:1935129	Q91ZW3	ENSMUSG00000031715
Ap1g1	MGI:101919	P22892	ENSMUSG00000031731
Irx3	MGI:1197522	P81067	ENSMUSG00000031734
Ciapin1	MGI:1922083	Q8WTY4	ENSMUSG00000031781
Tmem38a	MGI:1921416	Q3TMP8	ENSMUSG00000031791
Mbtps1	MGI:1927235	Q9WTZ2	ENSMUSG00000031835
Hsd17b2	MGI:1096386	P51658	ENSMUSG00000031844
Dctn1	MGI:107745	O08788	ENSMUSG00000031865
Cdh5	MGI:105057	P55284	ENSMUSG00000031871
Cbfb	MGI:99851	Q08024	ENSMUSG00000031885
Terf2	MGI:1195972	O35144	ENSMUSG00000031921
Bcar1	MGI:108091	Q61140	ENSMUSG00000031955
Bmper	MGI:1920480	Q8CJ69	ENSMUSG00000031963
Tbx20	MGI:1888496	Q9ES03	ENSMUSG00000031965
Egln1	MGI:1932286	Q91YE3	ENSMUSG00000031987
Aplp2	MGI:88047	Q06335	ENSMUSG00000031996
Sc5d	MGI:1353611	O88822	ENSMUSG00000032018
Zfp259	MGI:1330262	Q62384	ENSMUSG00000032078
Chek1	MGI:1202065	O35280	ENSMUSG00000032113
Hyou1	MGI:108030	Q9JKR6	ENSMUSG00000032115
Dpagt1	MGI:1196396	P42867	ENSMUSG00000032123
Hmbs	MGI:96112	P22907	ENSMUSG00000032126
Ilf3	MGI:1339973	Q9Z1X4	ENSMUSG00000032178
Carm1	MGI:1913208	Q9WVG6	ENSMUSG00000032185
Smarca4	MGI:88192	Q3TKT4	ENSMUSG00000032187
Glce	MGI:2136405	Q9EPS3	ENSMUSG00000032252
Elovl4	MGI:1933331	Q9EQC4	ENSMUSG00000032262
Ptpn9	MGI:1928376	O35239	ENSMUSG00000032290
Csk	MGI:88537	P41241	ENSMUSG00000032312
Isl2	MGI:109156	Q9CXV0	ENSMUSG00000032318
Cyp11a1	MGI:88582	Q9QZ82	ENSMUSG00000032323
Hcn4	MGI:1298209	O70507	ENSMUSG00000032338
Gclc	MGI:104990	P97494	ENSMUSG00000032350
Tpm1	MGI:98809	P58771	ENSMUSG00000032366
Atr	MGI:108028	Q9JKK8	ENSMUSG00000032409
Tgfbr2	MGI:98729	Q62312	ENSMUSG00000032440
Eomes	MGI:1201683	O54839	ENSMUSG00000032446
Pik3cb	MGI:1922019	Q8BTI9	ENSMUSG00000032462
Smarcc1	MGI:1203524	P97496	ENSMUSG00000032481
Pth1r	MGI:97801	P41593	ENSMUSG00000032492
Tdgf1	MGI:98658	P51865	ENSMUSG00000032494
Rpsa	MGI:105381	P14206	ENSMUSG00000032518
Slco2a1	MGI:1346021	Q9EPT5	ENSMUSG00000032548
Topbp1	MGI:1920018	Q6ZQF0	ENSMUSG00000032555
Uba5	MGI:1913913	Q8VE47	ENSMUSG00000032557
Atp2c1	MGI:1889008	Q80XR2	ENSMUSG00000032570
Pik3r4	MGI:1922919	Q8VD65	ENSMUSG00000032571
Traip	MGI:1096377	Q8VIG6	ENSMUSG00000032586
Flcn	MGI:2442184	Q8QZS3	ENSMUSG00000032633
Lmo2	MGI:102811	P25801	ENSMUSG00000032698
Mdfi	MGI:107687	P70331	ENSMUSG00000032717
Lama1	MGI:99892	P19137	ENSMUSG00000032796
Alox12b	MGI:1274782	O70582	ENSMUSG00000032807
Pkd1	MGI:97603	O08852	ENSMUSG00000032855
Ift57	MGI:1921166	Q8BXG3	ENSMUSG00000032965
Fkbp1a	MGI:95541	P26883	ENSMUSG00000032966
Mycbp2	MGI:2179432	Q7TPH6	ENSMUSG00000033004
Trim33	MGI:2137357	Q99PP7	ENSMUSG00000033014
Nfatc1	MGI:102469	O88942	ENSMUSG00000033016
Resp18	MGI:1098222	P47939	ENSMUSG00000033061
Senp1	MGI:2445054	P59110	ENSMUSG00000033075
Atg9a	MGI:2138446	Q68FE2	ENSMUSG00000033124
Card10	MGI:2146012	P58660	ENSMUSG00000033170
Tie1	MGI:99906	Q06806	ENSMUSG00000033191
Rpgrip1l	MGI:1920563	Q8CG73	ENSMUSG00000033282
Map2k4	MGI:1346869	P47809	ENSMUSG00000033352
Fntb	MGI:1861305	Q8K2I1	ENSMUSG00000033373
Pik3c3	MGI:2445019	Q6PF93	ENSMUSG00000033628
Gabrb3	MGI:95621	P63080	ENSMUSG00000033676
Gadd45gip1	MGI:1914947	Q9CR59	ENSMUSG00000033751
Recql4	MGI:1931028	Q75NR7	ENSMUSG00000033762
Tcea1	MGI:1196624	P10711	ENSMUSG00000033813
Foxh1	MGI:1347465	O88621	ENSMUSG00000033837
Vhl	MGI:103223	P40338	ENSMUSG00000033933
Ppp3r1	MGI:107172	Q63810	ENSMUSG00000033953
Pds5b	MGI:2140945	Q4VA53	ENSMUSG00000034021
Srsf2	MGI:98284	Q62093	ENSMUSG00000034120
Pomt2	MGI:2444430	Q8BGQ4	ENSMUSG00000034126
Sik3	MGI:2446296	Q6P4S6	ENSMUSG00000034135
Scx	MGI:102934	Q64124	ENSMUSG00000034161
Atm	MGI:107202	Q62388	ENSMUSG00000034218
Slc25a37	MGI:1914962	Q920G8	ENSMUSG00000034248
Thoc5	MGI:1351333	Q8BKT7	ENSMUSG00000034274
Cops8	MGI:1915363	Q8VBV7	ENSMUSG00000034432
Pkd2	MGI:1099818	O35245	ENSMUSG00000034462
Gbx2	MGI:95668	P48031	ENSMUSG00000034486
2700049A03Rik	MGI:1924217	E9PV87	ENSMUSG00000034601
Tdg	MGI:108247	P56581	ENSMUSG00000034674
Unc13a	MGI:3051532	Q4KUS2	ENSMUSG00000034799
Grip1	MGI:1921303	Q925T6	ENSMUSG00000034813
Pip5k1c	MGI:1298224	O70161	ENSMUSG00000034902
Dhcr24	MGI:1922004	Q8VCH6	ENSMUSG00000034926
Zbtb7a	MGI:1335091	O88939	ENSMUSG00000035011
Tbr1	MGI:107404	Q64336	ENSMUSG00000035033
Becn1	MGI:1891828	O88597	ENSMUSG00000035086
Arhgap5	MGI:1332637	P97393	ENSMUSG00000035133
Nkx6-1	MGI:1206039	Q99MA9	ENSMUSG00000035187
Tubg1	MGI:101834	P83887	ENSMUSG00000035198
Adrb1	MGI:87937	P34971	ENSMUSG00000035283
Ror1	MGI:1347520	Q9Z139	ENSMUSG00000035305
Cnot3	MGI:2385261	Q8K0V4	ENSMUSG00000035632
Fbxo45	MGI:2447775	Q8K3B1	ENSMUSG00000035764
Twist1	MGI:98872	P26687	ENSMUSG00000035799
Ddx11	MGI:2443590	Q6AXC6	ENSMUSG00000035842
Uba6	MGI:1913894	Q8C7R4	ENSMUSG00000035898
Gsx2	MGI:95843	P31316	ENSMUSG00000035946
Apex1	MGI:88042	P28352	ENSMUSG00000035960
Vezt	MGI:2143698	Q3ZK22	ENSMUSG00000036099
Metap2	MGI:1929701	O08663	ENSMUSG00000036112
Sostdc1	MGI:1913292	Q9CQN4	ENSMUSG00000036169
Gatad2a	MGI:2384585	Q8CHY6	ENSMUSG00000036180
Ndufa13	MGI:1914434	Q9ERS2	ENSMUSG00000036199
Rif1	MGI:1098622	Q6PR54	ENSMUSG00000036202
Noa1	MGI:1914306	Q9JJG9	ENSMUSG00000036285
Kidins220	MGI:1924730	E9Q9B7	ENSMUSG00000036333
Siah2	MGI:108062	Q06986	ENSMUSG00000036432
Thap11	MGI:1930964	Q9JJD0	ENSMUSG00000036442
Alx1	MGI:104621	Q8C8B0	ENSMUSG00000036602
Plxnb2	MGI:2154239	B2RXS4	ENSMUSG00000036606
Ago2	MGI:2446632	Q8CJG0	ENSMUSG00000036698
Wnt4	MGI:98957	P22724	ENSMUSG00000036856
Ehmt1	MGI:1924933	Q5DW34	ENSMUSG00000036893
Aifm1	MGI:1349419	Q9Z0X1	ENSMUSG00000036932
Kdm1a	MGI:1196256	Q6ZQ88	ENSMUSG00000036940
Tfb1m	MGI:2146851	Q8JZM0	ENSMUSG00000036983
Ss18	MGI:107708	Q62280	ENSMUSG00000037013
Foxa2	MGI:1347476	P35583	ENSMUSG00000037025
Mycn	MGI:97357	P03966	ENSMUSG00000037169
Nodal	MGI:97359	P43021	ENSMUSG00000037171
Grhl3	MGI:2655333	Q5FWH3	ENSMUSG00000037188
Ovol2	MGI:1338039	Q8CIV7	ENSMUSG00000037279
Tacc3	MGI:1341163	Q9JJ11	ENSMUSG00000037313
Hand1	MGI:103577	Q64279	ENSMUSG00000037335
Srrt	MGI:1933527	Q99MR6	ENSMUSG00000037364
Kdm6a	MGI:1095419	O70546	ENSMUSG00000037369
Hhat	MGI:2444681	Q8BMT9	ENSMUSG00000037375
Dtl	MGI:1924093	Q3TLR7	ENSMUSG00000037474
Prkci	MGI:99260	Q62074	ENSMUSG00000037643
Cdkn1c	MGI:104564	P49919	ENSMUSG00000037664
Fermt2	MGI:2385001	Q8CIB5	ENSMUSG00000037712
Gnpnat1	MGI:1858963	Q9JK38	ENSMUSG00000037722
Slc32a1	MGI:1194488	O35633	ENSMUSG00000037771
Egr2	MGI:95296	P08152	ENSMUSG00000037868
H2afz	MGI:1888388	P0C0S6	ENSMUSG00000037894
Prdm1	MGI:99655	Q60636	ENSMUSG00000038151
Atg5	MGI:1277186	Q99J83	ENSMUSG00000038160
Hand2	MGI:103580	Q61039	ENSMUSG00000038193
Hoxa13	MGI:96173	Q62424	ENSMUSG00000038203
Hoxa11	MGI:96172	P31311	ENSMUSG00000038210
Pdss2	MGI:1918615	Q33DR3	ENSMUSG00000038240
Satb2	MGI:2679336	Q8VI24	ENSMUSG00000038331
Ncoa6	MGI:1929915	Q9JL19	ENSMUSG00000038369
Foxf2	MGI:1347479	O54743	ENSMUSG00000038402
Tfdp1	MGI:101934	Q08639	ENSMUSG00000038482
Pcid2	MGI:2443003	Q8BFV2	ENSMUSG00000038542
Cul7	MGI:1913765	Q8VE73	ENSMUSG00000038545
Ift172	MGI:2682064	Q6VH22	ENSMUSG00000038564
Rad9b	MGI:2385231	Q6WBX7	ENSMUSG00000038569
Mcl1	MGI:101769	P97287	ENSMUSG00000038612
Nfe2l1	MGI:99421	Q61985	ENSMUSG00000038615
Creb3l2	MGI:2442695	Q8BH52	ENSMUSG00000038648
Arfrp1	MGI:1923938	Q8BXL7	ENSMUSG00000038671
Trps1	MGI:1927616	Q925H1	ENSMUSG00000038679
Rtel1	MGI:2139369	Q0VGM9	ENSMUSG00000038685
Hoxb4	MGI:96185	P10284	ENSMUSG00000038692
Pbx3	MGI:97496	O35317	ENSMUSG00000038718
Angptl6	MGI:1917976	Q8R0Z6	ENSMUSG00000038742
Lmx1b	MGI:1100513	O88609	ENSMUSG00000038765
Lefty1	MGI:107405	Q64280	ENSMUSG00000038793
Phb	MGI:97572	P67778	ENSMUSG00000038845
Man2a2	MGI:2150656	Q8BRK9	ENSMUSG00000038886
Kat7	MGI:2182799	Q5SVQ0	ENSMUSG00000038909
Lmtk2	MGI:3036247	Q3TYD6	ENSMUSG00000038970
L3mbtl3	MGI:2143628	Q8BLB7	ENSMUSG00000039089
Gpr126	MGI:1916151	Q6F3F9	ENSMUSG00000039116
Taf4a	MGI:2152346	F6W8W7	ENSMUSG00000039117
Runx2	MGI:99829	Q08775	ENSMUSG00000039153
Polg	MGI:1196389	P54099	ENSMUSG00000039176
Rbpj	MGI:96522	P31266	ENSMUSG00000039191
Arid4b	MGI:2137512	A2CG63	ENSMUSG00000039219
Tgfb2	MGI:98726	P27090	ENSMUSG00000039239
Pomt1	MGI:2138994	Q8R2R1	ENSMUSG00000039254
Fndc3b	MGI:1919257	Q6NWW9	ENSMUSG00000039286
Tex19.1	MGI:1920929	Q99MV2	ENSMUSG00000039329
Hlx	MGI:96109	Q61670	ENSMUSG00000039377
D2Wsu81e	MGI:106544	Q3UHX9	ENSMUSG00000039660
Icmt	MGI:1888594	Q9EQK7	ENSMUSG00000039662
Bahcc1	MGI:2679272	Q3UHR0	ENSMUSG00000039741
Fbxl5	MGI:2152883	Q8C2S5	ENSMUSG00000039753
Olig2	MGI:1355331	Q9EQW6	ENSMUSG00000039830
Rapgef1	MGI:104580	Q3UHC1	ENSMUSG00000039844
Cited2	MGI:1306784	O35740	ENSMUSG00000039910
Ptger4	MGI:104311	P32240	ENSMUSG00000039942
Dag1	MGI:101864	Q62165	ENSMUSG00000039952
Cbx4	MGI:1195985	O55187	ENSMUSG00000039989
Timeless	MGI:1321393	Q9R1X4	ENSMUSG00000039994
Slc7a5	MGI:1298205	Q9Z127	ENSMUSG00000040010
Cox15	MGI:1920112	Q8BJ03	ENSMUSG00000040018
Elavl1	MGI:1100851	P70372	ENSMUSG00000040028
Bub1b	MGI:1333889	Q9Z1S0	ENSMUSG00000040084
Hs2st1	MGI:1346049	Q8R3H7	ENSMUSG00000040151
Lrp1	MGI:96828	Q91ZX7	ENSMUSG00000040249
Ddx58	MGI:2442858	Q6Q899	ENSMUSG00000040296
Alx4	MGI:108359	O35137	ENSMUSG00000040310
Vprbp	MGI:2445220	Q80TR8	ENSMUSG00000040325
Bptf	MGI:2444008	A2A654	ENSMUSG00000040481
Ofd1	MGI:1350328	Q80Z25	ENSMUSG00000040586
Tlx3	MGI:1351209	O55144	ENSMUSG00000040610
Phc1	MGI:103248	Q64028	ENSMUSG00000040669
Madd	MGI:2444672	Q80U28	ENSMUSG00000040687
Myh6	MGI:97255	Q02566	ENSMUSG00000040752
Spen	MGI:1891706	Q62504	ENSMUSG00000040761
Gpr161	MGI:2685054	B2RPY5	ENSMUSG00000040836
Erf	MGI:109637	P70459	ENSMUSG00000040857
Atp1a3	MGI:88107	Q6PIC6	ENSMUSG00000040907
Rfx3	MGI:106582	P48381	ENSMUSG00000040929
Rps19	MGI:1333780	Q9CZX8	ENSMUSG00000040952
Brca2	MGI:109337	P97929	ENSMUSG00000041147
Chd7	MGI:2444748	A2AJK6	ENSMUSG00000041235
Vps41	MGI:1929215	Q5KU39	ENSMUSG00000041236
Rbbp8	MGI:2442995	Q80YR6	ENSMUSG00000041238
Slc7a1	MGI:88117	Q09143	ENSMUSG00000041313
Inhba	MGI:96570	Q04998	ENSMUSG00000041324
Cldn5	MGI:1276112	O54942	ENSMUSG00000041378
Dicer1	MGI:2177178	Q8R418	ENSMUSG00000041415
Pik3r1	MGI:97583	P26450	ENSMUSG00000041417
Tardbp	MGI:2387629	Q921F2	ENSMUSG00000041459
Zfp281	MGI:3029290	Q99LI5	ENSMUSG00000041483
Sox5	MGI:98367	P35710	ENSMUSG00000041540
Pcca	MGI:97499	Q91ZA3	ENSMUSG00000041650
Amot	MGI:108440	Q8VHG2	ENSMUSG00000041688
Kcnj2	MGI:104744	P35561	ENSMUSG00000041695
Pi4ka	MGI:2448506	Q6DIC7	ENSMUSG00000041720
Agrn	MGI:87961	A2ASQ1	ENSMUSG00000041936
Pkp2	MGI:1914701	Q9CQ73	ENSMUSG00000041957
Ncapg2	MGI:1923294	Q6DFV1	ENSMUSG00000042029
Isl1	MGI:101791	P61372	ENSMUSG00000042258
Pelo	MGI:2145154	Q80X73	ENSMUSG00000042275
Gnl3	MGI:1353651	Q8CI11	ENSMUSG00000042354
C1galt1	MGI:2151071	Q9JJ06	ENSMUSG00000042460
Usp22	MGI:2144157	Q5DU02	ENSMUSG00000042506
Sin3a	MGI:107157	Q60520	ENSMUSG00000042557
Wdr55	MGI:1915186	Q9CX97	ENSMUSG00000042660
Jph1	MGI:1891495	Q9ET80	ENSMUSG00000042686
Dhx9	MGI:108177	O70133	ENSMUSG00000042699
Foxf1	MGI:1347470	Q61080	ENSMUSG00000042812
Snai1	MGI:98330	Q02085	ENSMUSG00000042821
Hic1	MGI:1338010	Q9R1Y5	ENSMUSG00000043099
Upf2	MGI:2449307	A2AT37	ENSMUSG00000043241
B3galnt1	MGI:1349405	Q920V1	ENSMUSG00000043300
Ptpn11	MGI:99511	P35235	ENSMUSG00000043733
Taf10	MGI:1346320	Q8K0H5	ENSMUSG00000043866
Emx2	MGI:95388	Q04744	ENSMUSG00000043969
Mgat2	MGI:2384966	Q921V5	ENSMUSG00000043998
Arf6	MGI:99435	P62331	ENSMUSG00000044147
Foxo1	MGI:1890077	Q9R1E0	ENSMUSG00000044167
Ubr3	MGI:1861100	Q5U430	ENSMUSG00000044308
Gpr4	MGI:2441992	Q8BUD0	ENSMUSG00000044317
Ackr3	MGI:109562	P56485	ENSMUSG00000044337
Aplnr	MGI:1346086	Q9WV08	ENSMUSG00000044338
P2ry4	MGI:1926594	Q9JJS7	ENSMUSG00000044359
Dsg2	MGI:1196466	O55111	ENSMUSG00000044393
N6amt1	MGI:1915018	Q6SKR2	ENSMUSG00000044442
Dact1	MGI:1891740	Q8R4A3	ENSMUSG00000044548
Palb2	MGI:3040695	Q3U0P1	ENSMUSG00000044702
Dok7	MGI:3584043	Q18PE0	ENSMUSG00000044716
Setd2	MGI:1918177	E9Q5F9	ENSMUSG00000044791
Shb	MGI:98294	Q6PD21	ENSMUSG00000044813
Fzd5	MGI:108571	Q9EQD0	ENSMUSG00000045005
Suv420h1	MGI:2444557	Q3U8K7	ENSMUSG00000045098
Hs6st1	MGI:1354958	Q9QYK5	ENSMUSG00000045216
Cenpe	MGI:1098230	Q6RT24	ENSMUSG00000045328
Trrap	MGI:2153272	Q80YV3	ENSMUSG00000045482
Pou3f3	MGI:102564	P31361	ENSMUSG00000045515
Krt14	MGI:96688	Q61781	ENSMUSG00000045545
Mc2r	MGI:96928	Q64326	ENSMUSG00000045569
Olig3	MGI:2149955	Q6PFG8	ENSMUSG00000045591
Tcf21	MGI:1202715	O35437	ENSMUSG00000045680
Zfp830	MGI:1914233	Q8R1N0	ENSMUSG00000046010
Pofut1	MGI:2153207	Q91ZW2	ENSMUSG00000046020
Ppp1r15b	MGI:2444211	Q8BFW3	ENSMUSG00000046062
Ccbe1	MGI:2445053	Q3MI99	ENSMUSG00000046318
Gjb2	MGI:95720	Q00977	ENSMUSG00000046352
Foxc2	MGI:1347481	Q61850	ENSMUSG00000046714
Fat4	MGI:3045256	Q2PZL6	ENSMUSG00000046743
Krt1	MGI:96698	P04104	ENSMUSG00000046834
Tshz1	MGI:1346031	Q5DTH5	ENSMUSG00000046982
Atmin	MGI:2682328	Q6P9S1	ENSMUSG00000047388
Gphn	MGI:109602	Q8BUV3	ENSMUSG00000047454
Pygo2	MGI:1916161	Q80V76	ENSMUSG00000047824
Ripply2	MGI:2685968	Q2WG76	ENSMUSG00000047897
Rbm15	MGI:2443205	Q0VBL3	ENSMUSG00000048109
Dmrt2	MGI:1330307	Q8BG36	ENSMUSG00000048138
Bcl11b	MGI:1929913	Q99PV8	ENSMUSG00000048251
Pou4f1	MGI:102525	P17208	ENSMUSG00000048349
Gli2	MGI:95728	Q0VGT2	ENSMUSG00000048402
Msx1	MGI:97168	P13297	ENSMUSG00000048450
Hoxb3	MGI:96184	P09026	ENSMUSG00000048763
Hexim1	MGI:2385923	Q8R409	ENSMUSG00000048878
Tada3	MGI:1915724	Q8R0L9	ENSMUSG00000048930
C1galt1c1	MGI:1913493	Q9JMG2	ENSMUSG00000048970
Setd8	MGI:1915206	Q2YDW7	ENSMUSG00000049327
Aff4	MGI:2136171	Q9ESC8	ENSMUSG00000049470
Zfpm1	MGI:1095400	O35615	ENSMUSG00000049577
Nkx3-2	MGI:108015	P97503	ENSMUSG00000049691
Lig4	MGI:1335098	Q8BTF7	ENSMUSG00000049717
Pitpnb	MGI:1927542	P53811	ENSMUSG00000050017
Lgr4	MGI:1891468	A2ARI4	ENSMUSG00000050199
Gja4	MGI:95715	P28235	ENSMUSG00000050234
Evc2	MGI:1915775	Q8K1G2	ENSMUSG00000050248
Dscam	MGI:1196281	Q9ERC8	ENSMUSG00000050272
Rictor	MGI:1926007	Q6QI06	ENSMUSG00000050310
Amer1	MGI:1919595	Q7TS75	ENSMUSG00000050332
Kif7	MGI:1098239	B7ZNG0	ENSMUSG00000050382
Fgf4	MGI:95518	P11403	ENSMUSG00000050917
Gja1	MGI:95713	P23242	ENSMUSG00000050953
Hs3st1	MGI:1201606	O35310	ENSMUSG00000051022
Adnp	MGI:1338758	Q9Z103	ENSMUSG00000051149
Cited1	MGI:108023	P97769	ENSMUSG00000051159
Taf7	MGI:1346348	Q9R1C0	ENSMUSG00000051316
Cacna1c	MGI:103013	Q01815	ENSMUSG00000051331
Commd1	MGI:109474	Q8K4M5	ENSMUSG00000051355
Six1	MGI:102780	Q62231	ENSMUSG00000051367
Zfp191	MGI:1929704	Q91VN1	ENSMUSG00000051469
Xrcc1	MGI:99137	Q60596	ENSMUSG00000051768
Sox6	MGI:98368	P40645	ENSMUSG00000051910
Rspo2	MGI:1922667	Q8BFU0	ENSMUSG00000051920
Rgs14	MGI:1859709	P97492	ENSMUSG00000052087
Prmt1	MGI:107846	Q9JIF0	ENSMUSG00000052429
Asna1	MGI:1928379	O54984	ENSMUSG00000052456
Robo2	MGI:1890110	Q7TPD3	ENSMUSG00000052516
Pbx1	MGI:97495	P41778	ENSMUSG00000052534
Jun	MGI:96646	P05627	ENSMUSG00000052684
Map1b	MGI:1306778	P14873	ENSMUSG00000052727
Nrk	MGI:1351326	Q9R0G8	ENSMUSG00000052854
Creb5	MGI:2443973	Q8K1L0	ENSMUSG00000053007
Yap1	MGI:103262	P46938	ENSMUSG00000053110
Socs3	MGI:1201791	O35718	ENSMUSG00000053113
Nedd4	MGI:97297	P46935	ENSMUSG00000053253
Phgdh	MGI:1355330	Q61753	ENSMUSG00000053398
Mapk14	MGI:1346865	P47811	ENSMUSG00000053436
Ggcx	MGI:1927655	Q9QYC7	ENSMUSG00000053460
Tcf4	MGI:98506	Q60722	ENSMUSG00000053477
Tll1	MGI:106923	Q62381	ENSMUSG00000053626
Chd8	MGI:1915022	Q09XV5	ENSMUSG00000053754
Ndst1	MGI:104719	Q3UHN9	ENSMUSG00000054008
Klf1	MGI:1342771	P46099	ENSMUSG00000054191
Mdm4	MGI:107934	O35618	ENSMUSG00000054387
Cadps	MGI:1350922	Q80TJ1	ENSMUSG00000054423
Slc8a1	MGI:107956	P70414	ENSMUSG00000054640
Adam10	MGI:109548	O35598	ENSMUSG00000054693
Dsp	MGI:109611	E9Q557	ENSMUSG00000054889
Ep300	MGI:1276116	B2RWS6	ENSMUSG00000055024
Smyd1	MGI:104790	P97443	ENSMUSG00000055027
Klf2	MGI:1342772	Q60843	ENSMUSG00000055148
Ankrd17	MGI:1932101	Q99NH0	ENSMUSG00000055204
Tead1	MGI:101876	P30051	ENSMUSG00000055320
Maf	MGI:96909	P54843	ENSMUSG00000055435
Pprc1	MGI:2385096	Q6NZN1	ENSMUSG00000055491
Spink5	MGI:1919682	Q148R4	ENSMUSG00000055561
Hba-x	MGI:96019	P06467	ENSMUSG00000055609
Dach1	MGI:1277991	Q9QYB2	ENSMUSG00000055639
Gdf1	MGI:95683	P20863	ENSMUSG00000055694
Tcf7l1	MGI:1202876	Q9Z1J1	ENSMUSG00000055799
S100a8	MGI:88244	P27005	ENSMUSG00000056054
Cfl1	MGI:101757	P18760	ENSMUSG00000056201
Sftpb	MGI:109516	P50405	ENSMUSG00000056370
Lig1	MGI:101789	P37913	ENSMUSG00000056394
Jmjd6	MGI:1858910	Q9ERI5	ENSMUSG00000056962
Npm1	MGI:106184	Q61937	ENSMUSG00000057113
Musk	MGI:103581	Q61006	ENSMUSG00000057280
Uxs1	MGI:1915133	Q91XL3	ENSMUSG00000057363
Ece1	MGI:1101357	Q4PZA2	ENSMUSG00000057530
Mab21l2	MGI:1346022	Q8BPP1	ENSMUSG00000057777
Cacnb2	MGI:894644	Q8CC27	ENSMUSG00000057914
Palld	MGI:1919583	Q9ET54	ENSMUSG00000058056
Espl1	MGI:2146156	P60330	ENSMUSG00000058290
Upf1	MGI:107995	Q9EPU0	ENSMUSG00000058301
Phf21a	MGI:2384756	Q6ZPK0	ENSMUSG00000058318
Dhcr7	MGI:1298378	O88455	ENSMUSG00000058454
Dppa4	MGI:2157525	Q8CCG4	ENSMUSG00000058550
Zfp110	MGI:1890378	Q923B3	ENSMUSG00000058638
En1	MGI:95389	P09065	ENSMUSG00000058665
Lin9	MGI:1919818	Q8C735	ENSMUSG00000058729
Cds2	MGI:1332236	Q99L43	ENSMUSG00000058793
Nfe2	MGI:97308	Q07279	ENSMUSG00000058794
Abi1	MGI:104913	Q8CBW3	ENSMUSG00000058835
Deaf1	MGI:1858496	Q9Z1T5	ENSMUSG00000058886
Usp17lc	MGI:107698	G5E8I7	ENSMUSG00000058976
Rad51b	MGI:1099436	O35719	ENSMUSG00000059060
Slc27a4	MGI:1347347	Q91VE0	ENSMUSG00000059316
Fxn	MGI:1096879	O35943	ENSMUSG00000059363
Max	MGI:96921	P28574	ENSMUSG00000059436
Mbtd1	MGI:2143977	Q6P5G3	ENSMUSG00000059474
Calcrl	MGI:1926944	Q9R1W5	ENSMUSG00000059588
Dsc3	MGI:1194993	P55850	ENSMUSG00000059898
Grb2	MGI:95805	Q60631	ENSMUSG00000059923
Tpt1	MGI:104890	P63028	ENSMUSG00000060126
Dcc	MGI:94869	P70211	ENSMUSG00000060534
Ipmk	MGI:1916968	Q7TT16	ENSMUSG00000060733
Intu	MGI:2443752	Q059U7	ENSMUSG00000060798
Ppm1b	MGI:101841	P36993	ENSMUSG00000061130
Cxcl12	MGI:103556	P40224	ENSMUSG00000061353
Krt5	MGI:96702	Q922U2	ENSMUSG00000061527
Dot1l	MGI:2143886	Q6XZL8	ENSMUSG00000061589
Ext1	MGI:894663	P97464	ENSMUSG00000061731
Myl1	MGI:97269	P05977	ENSMUSG00000061816
Lmnb2	MGI:96796	P21619	ENSMUSG00000062075
Rai1	MGI:103291	Q61818	ENSMUSG00000062115
Erbb4	MGI:104771	Q61527	ENSMUSG00000062209
Rapgef2	MGI:2659071	Q8CHG7	ENSMUSG00000062232
Gak	MGI:2442153	Q99KY4	ENSMUSG00000062234
Morf4l1	MGI:1096551	P60762	ENSMUSG00000062270
Erbb2	MGI:95410	P70424	ENSMUSG00000062312
Impdh2	MGI:109367	P24547	ENSMUSG00000062867
Nrg1	MGI:96083	Q6DR99	ENSMUSG00000062991
Sox7	MGI:98369	P40646	ENSMUSG00000063060
Ctnna2	MGI:88275	Q61301	ENSMUSG00000063063
Kif1b	MGI:108426	Q60575	ENSMUSG00000063077
Ldha	MGI:96759	P06151	ENSMUSG00000063229
Ptpmt1	MGI:1913711	Q66GT5	ENSMUSG00000063235
Mapk1	MGI:1346858	P63085	ENSMUSG00000063358
Cyp26b1	MGI:2176159	Q811W2	ENSMUSG00000063415
Nup98	MGI:109404	Q6PFD9	ENSMUSG00000063550
Sox11	MGI:98359	Q7M6Y2	ENSMUSG00000063632
Zbtb18	MGI:1353609	Q9WUK6	ENSMUSG00000063659
Cycs	MGI:88578	P62897	ENSMUSG00000063694
Nr6a1	MGI:1352459	Q64249	ENSMUSG00000063972
Cenpj	MGI:2684927	Q569L8	ENSMUSG00000064128
Arih2	MGI:1344361	Q9Z1K6	ENSMUSG00000064145
Ubr4	MGI:1916366	A2AN08	ENSMUSG00000066036
Slc31a1	MGI:1333843	Q8K211	ENSMUSG00000066150
Numa1	MGI:2443665	E9Q7G0	ENSMUSG00000066306
Hmgb1	MGI:96113	P63158	ENSMUSG00000066551
Mfsd7b	MGI:2444881	B2RXV4	ENSMUSG00000066595
Lefty2	MGI:2443573	P57785	ENSMUSG00000066652
Ecsit	MGI:1349469	Q9QZH6	ENSMUSG00000066839
Suds3	MGI:1919204	Q8BR65	ENSMUSG00000066900
Bub3	MGI:1343463	Q9WVA3	ENSMUSG00000066979
Serpinb5	MGI:109579	P70124	ENSMUSG00000067006
Foxd3	MGI:1347473	Q61060	ENSMUSG00000067261
Ppp1r3c	MGI:1858229	Q7TMB3	ENSMUSG00000067279
Bmpr2	MGI:1095407	O35607	ENSMUSG00000067336
Hdac8	MGI:1917565	Q8VH37	ENSMUSG00000067567
Syngap1	MGI:3039785	F6SEU4	ENSMUSG00000067629
Mllt4	MGI:1314653	Q9QZQ1	ENSMUSG00000068036
Tcf15	MGI:104664	Q60756	ENSMUSG00000068079
Insm1	MGI:1859980	Q63ZV0	ENSMUSG00000068154
Tlx2	MGI:1350935	Q61663	ENSMUSG00000068327
Flnc	MGI:95557	Q8VHX6	ENSMUSG00000068699
Ssb	MGI:98423	P32067	ENSMUSG00000068882
Nr2f1	MGI:1352451	Q60632	ENSMUSG00000069171
Marcks	MGI:96907	P26645	ENSMUSG00000069662
Hba-a1	MGI:96015	P01942	ENSMUSG00000069919
Ell	MGI:109377	O08856	ENSMUSG00000070002
Serpinh1	MGI:88283	P19324	ENSMUSG00000070436
Rgma	MGI:2679262	Q6PCX7	ENSMUSG00000070509
Top1	MGI:98788	Q04750	ENSMUSG00000070544
Mn1	MGI:1261813	D3YWE6	ENSMUSG00000070576
Dgkd	MGI:2138334	E9PUQ8	ENSMUSG00000070738
Gad1	MGI:95632	P48318	ENSMUSG00000070880
Foxe1	MGI:1353500	Q8R2I0	ENSMUSG00000070990
Ptges3	MGI:1929282	Q9R0Q7	ENSMUSG00000071072
Srsf3	MGI:98285	P84104	ENSMUSG00000071172
Ccnf	MGI:102551	P51944	ENSMUSG00000072082
Taf1a	MGI:109578	P97357	ENSMUSG00000072258
Cux2	MGI:107321	P70298	ENSMUSG00000072641
Atoh1	MGI:104654	P48985	ENSMUSG00000073043
Magi2	MGI:1354953	Q9WVQ1	ENSMUSG00000073174
Mafb	MGI:104555	P54841	ENSMUSG00000074622
Sox2	MGI:98364	P48432	ENSMUSG00000074637
Kif5a	MGI:109564	P33175	ENSMUSG00000074657
Csnk2a1	MGI:88543	Q60737	ENSMUSG00000074698
Thbd	MGI:98736	P15306	ENSMUSG00000074743
Ube2n	MGI:1934835	P61089	ENSMUSG00000074781
Amd1	MGI:88004	P0DMN7	ENSMUSG00000075232
Heg1	MGI:1924696	E9Q7X6	ENSMUSG00000075254
Scn9a	MGI:107636	Q62205	ENSMUSG00000075316
Scn2a1	MGI:98248	B1AWN6	ENSMUSG00000075318
Hoxb2	MGI:96183	P0C1T1	ENSMUSG00000075588
Txnrd2	MGI:1347023	Q9JLT4	ENSMUSG00000075704
Gpx4	MGI:104767	Q91XR9	ENSMUSG00000075706
Sox4	MGI:98366	Q06831	ENSMUSG00000076431
Ass1	MGI:88090	P16460	ENSMUSG00000076441
Cdc73	MGI:2384876	Q8JZM7	ENSMUSG00000078284
Dear1	MGI:3614654	B2RUM2	ENSMUSG00000078550
Ccdc47	MGI:1914413	Q9D024	ENSMUSG00000078622
Dph1	MGI:2151233	Q5NCQ5	ENSMUSG00000078789
Cpt1b	MGI:1098297	Q924X2	ENSMUSG00000078937
Flrt3	MGI:1918686	Q8BGT1	ENSMUSG00000079021
Med12	MGI:1926212	A2AGH6	ENSMUSG00000079487
Hoxa3	MGI:96175	P02831	ENSMUSG00000079560
Rtl1	MGI:2656842	Q7M732	ENSMUSG00000085925
Syna	MGI:2684898	Q5G5D5	ENSMUSG00000085957
Slc5a3	MGI:1858226	Q9JKZ2	ENSMUSG00000089774
Sco2	MGI:3818630	Q8VCL2	ENSMUSG00000091780
Peg10	MGI:2157785	Q7TN75	ENSMUSG00000092035
Lhx8	MGI:1096343	O35652	ENSMUSG00000096225

## Sheet: All-NonEssential
NonEssential_GeneName	MGI_ID	UniProt_ID	Ensemble_ID
Gnai3	MGI:95773	Q9DC51	ENSMUSG00000000001
Cav2	MGI:107571	Q9WVC3	ENSMUSG00000000058
Tfe3	MGI:98511	Q64092	ENSMUSG00000000134
Gna12	MGI:95767	P27600	ENSMUSG00000000149
Igsf5	MGI:1919308	Q7TSN7	ENSMUSG00000000159
Fgf23	MGI:1891427	Q9EPC2	ENSMUSG00000000182
Ccnd2	MGI:88314	P30280	ENSMUSG00000000184
Ins2	MGI:96573	P01326	ENSMUSG00000000215
Scnn1g	MGI:104695	Q9WU39	ENSMUSG00000000216
Dgke	MGI:1889276	Q9R1C6	ENSMUSG00000000276
Scpep1	MGI:1921867	Q920A5	ENSMUSG00000000278
Itgb2	MGI:96611	P11835	ENSMUSG00000000290
Pemt	MGI:104535	Q61907	ENSMUSG00000000301
Ckmt1	MGI:99441	P30275	ENSMUSG00000000308
Bcl6b	MGI:1278332	O88282	ENSMUSG00000000317
Alox12	MGI:87998	P39655	ENSMUSG00000000320
Comt	MGI:88470	O88587	ENSMUSG00000000326
Dbt	MGI:105386	P53395	ENSMUSG00000000340
Tmprss2	MGI:1354381	Q9JIQ8	ENSMUSG00000000385
Fap	MGI:109608	P97321	ENSMUSG00000000392
Lck	MGI:96756	P06240	ENSMUSG00000000409
Galnt1	MGI:894693	O08912	ENSMUSG00000000420
Grasp	MGI:1860303	Q9JJA9	ENSMUSG00000000531
Zfp385a	MGI:1352495	Q8VD12	ENSMUSG00000000552
Gabra2	MGI:95614	P26048	ENSMUSG00000000560
Hnrnpd	MGI:101947	Q60668	ENSMUSG00000000568
Gm2a	MGI:95762	Q60648	ENSMUSG00000000594
Clcn4-2	MGI:104571	Q61418	ENSMUSG00000000605
Grm6	MGI:1351343	Q5NCH9	ENSMUSG00000000617
Sez6	MGI:104745	Q7TSK2	ENSMUSG00000000632
Cd52	MGI:1346088	Q64389	ENSMUSG00000000682
Kat2b	MGI:1343094	Q9JHD1	ENSMUSG00000000708
Aire	MGI:1338803	Q9Z0E3	ENSMUSG00000000731
Icosl	MGI:1354701	Q9JHJ8	ENSMUSG00000000732
Spg7	MGI:2385906	Q3ULF4	ENSMUSG00000000738
Oprm1	MGI:97441	P42866	ENSMUSG00000000766
Tcf7	MGI:98507	Q00417	ENSMUSG00000000782
Il12rb1	MGI:104579	Q60837	ENSMUSG00000000791
Car4	MGI:1096574	Q64444	ENSMUSG00000000805
Fasl	MGI:99255	P41047	ENSMUSG00000000817
Dnajc5	MGI:892995	P60904	ENSMUSG00000000826
Fmr1	MGI:95564	P35922	ENSMUSG00000000838
Il4	MGI:96556	P07750	ENSMUSG00000000869
Dlg3	MGI:1888986	P70175	ENSMUSG00000000881
Mmp11	MGI:97008	Q02853	ENSMUSG00000000901
Hip1r	MGI:1352504	Q9JKY5	ENSMUSG00000000915
Top1mt	MGI:1920210	Q8R4U6	ENSMUSG00000000934
Hoxa4	MGI:96176	P06798	ENSMUSG00000000942
Snrpn	MGI:98347	P63163	ENSMUSG00000000948
Mmp14	MGI:101900	P53690	ENSMUSG00000000957
Ccl3	MGI:98260	P10855	ENSMUSG00000000982
Icam2	MGI:96394	P35330	ENSMUSG00000001029
Epn2	MGI:1333766	Q8CHU3	ENSMUSG00000001036
Slc13a2	MGI:1276558	Q9ES88	ENSMUSG00000001095
Lgals9	MGI:109496	O08573	ENSMUSG00000001123
Araf	MGI:88065	P04627	ENSMUSG00000001127
Cfp	MGI:97545	P11680	ENSMUSG00000001128
Timp1	MGI:98752	P12032	ENSMUSG00000001131
Mxd1	MGI:96908	P50538	ENSMUSG00000001156
Ocrl	MGI:109589	Q6NVF0	ENSMUSG00000001173
Slc26a3	MGI:107181	Q9WVC8	ENSMUSG00000001225
Hpn	MGI:1196620	O35453	ENSMUSG00000001249
Ckb	MGI:88407	Q04447	ENSMUSG00000001270
Itgb7	MGI:96616	P26011	ENSMUSG00000001281
Rarg	MGI:97858	P18911	ENSMUSG00000001288
Srr	MGI:1351636	Q9QZX7	ENSMUSG00000001323
Sync	MGI:1916078	Q9EPM5	ENSMUSG00000001333
Acp5	MGI:87883	Q05117	ENSMUSG00000001348
Rhbg	MGI:1927379	Q8BUX5	ENSMUSG00000001417
Col18a1	MGI:88451	P39061	ENSMUSG00000001435
Tbx21	MGI:1888984	Q9JKD8	ENSMUSG00000001444
Meox1	MGI:103220	P32442	ENSMUSG00000001493
Sost	MGI:1921749	Q99P68	ENSMUSG00000001494
Col1a1	MGI:88467	P11087	ENSMUSG00000001506
Sgca	MGI:894698	P82350	ENSMUSG00000001508
Tnk1	MGI:1930958	Q99ML2	ENSMUSG00000001583
Akr1b3	MGI:1353494	P45376	ENSMUSG00000001642
Hoxc13	MGI:99560	P50207	ENSMUSG00000001655
Hoxc8	MGI:96198	P09025	ENSMUSG00000001657
Gstt1	MGI:107379	Q64471	ENSMUSG00000001663
Akt1	MGI:87986	P31750	ENSMUSG00000001729
Il16	MGI:1270855	O54824	ENSMUSG00000001741
Tcirg1	MGI:1350931	Q9JHF5	ENSMUSG00000001750
Naglu	MGI:1351641	O88325	ENSMUSG00000001751
Tspan33	MGI:1919012	Q8R3S2	ENSMUSG00000001763
Folh1	MGI:1858193	O35409	ENSMUSG00000001773
Evx2	MGI:95462	P49749	ENSMUSG00000001815
Hoxd13	MGI:96205	P70217	ENSMUSG00000001819
Cpa3	MGI:88479	P15089	ENSMUSG00000001865
Nfix	MGI:97311	P70257	ENSMUSG00000001911
Vwf	MGI:98941	Q8CIZ8	ENSMUSG00000001930
Siae	MGI:104803	P70665	ENSMUSG00000001942
Esam	MGI:1916774	Q925F2	ENSMUSG00000001946
Emd	MGI:108117	O08579	ENSMUSG00000001964
Gria3	MGI:95810	Q9Z2W9	ENSMUSG00000001986
Cd3g	MGI:88333	P11942	ENSMUSG00000002033
Spag5	MGI:1927470	Q7TME2	ENSMUSG00000002055
Foxn1	MGI:102949	Q61575	ENSMUSG00000002057
Unc119	MGI:1328357	Q9Z2R6	ENSMUSG00000002058
Ccne1	MGI:88316	Q61457	ENSMUSG00000002068
Bbc3	MGI:2181667	Q99ML1	ENSMUSG00000002083
Acp2	MGI:87882	P24638	ENSMUSG00000002103
Slc39a13	MGI:1915677	Q8BZH0	ENSMUSG00000002105
Nr1h3	MGI:1352462	Q9Z0Y9	ENSMUSG00000002108
Ddb2	MGI:1355314	Q99J79	ENSMUSG00000002109
Stat6	MGI:103034	P52633	ENSMUSG00000002147
Rhoc	MGI:106028	Q62159	ENSMUSG00000002233
Peg3	MGI:104748	Q3URU2	ENSMUSG00000002265
Angptl4	MGI:1888999	Q9Z1P8	ENSMUSG00000002289
Rec8	MGI:1929645	Q8C5S7	ENSMUSG00000002324
Irf9	MGI:107587	Q61179	ENSMUSG00000002325
Bmp8b	MGI:107335	P55105	ENSMUSG00000002384
Nr2f6	MGI:1352453	P43136	ENSMUSG00000002393
Hltf	MGI:1196437	Q6PCN7	ENSMUSG00000002428
Pon1	MGI:103295	P52430	ENSMUSG00000002588
Axl	MGI:1347244	Q00993	ENSMUSG00000002602
Tgfb1	MGI:98725	P04202	ENSMUSG00000002603
Pspn	MGI:1201684	O70300	ENSMUSG00000002664
Lcp2	MGI:1321402	Q60787	ENSMUSG00000002699
Gnmt	MGI:1202304	Q9QXF8	ENSMUSG00000002769
Grin2d	MGI:95823	Q03391	ENSMUSG00000002771
Hdgfrp2	MGI:1194492	Q3UMU9	ENSMUSG00000002833
Adprh	MGI:1098234	P54923	ENSMUSG00000002844
Nab1	MGI:107564	Q61122	ENSMUSG00000002881
Cd97	MGI:1347095	Q9Z0M6	ENSMUSG00000002885
Il17ra	MGI:107399	Q60943	ENSMUSG00000002897
Cd36	MGI:107899	Q08857	ENSMUSG00000002944
Bcam	MGI:1929940	Q9R069	ENSMUSG00000002980
Relb	MGI:103289	Q04863	ENSMUSG00000002983
Apoe	MGI:88057	P08226	ENSMUSG00000002985
Prkar2b	MGI:97760	P31324	ENSMUSG00000002997
Cdkn1b	MGI:104565	P46414	ENSMUSG00000003031
Rab8a	MGI:96960	P55258	ENSMUSG00000003037
Ppp5c	MGI:102666	Q60676	ENSMUSG00000003099
Lipe	MGI:96790	P54310	ENSMUSG00000003123
Bcl2l12	MGI:1922986	Q9D3J3	ENSMUSG00000003190
Sh3gl1	MGI:700010	Q62419	ENSMUSG00000003200
Ebi3	MGI:1354171	O35228	ENSMUSG00000003206
Grk5	MGI:109161	Q8VEB1	ENSMUSG00000003228
Sult2b1	MGI:1926342	O35400	ENSMUSG00000003271
Hck	MGI:96052	P08103	ENSMUSG00000003283
Glg1	MGI:104967	Q61543	ENSMUSG00000003316
Cacnb3	MGI:103307	P54285	ENSMUSG00000003352
Grik5	MGI:95818	Q61626	ENSMUSG00000003378
Cd79a	MGI:101774	P11911	ENSMUSG00000003379
Rab3b	MGI:1917158	Q9CZT8	ENSMUSG00000003411
Fcgrt	MGI:103017	Q61559	ENSMUSG00000003420
Dll3	MGI:1096877	O88516	ENSMUSG00000003436
Crhr2	MGI:894312	Q60748	ENSMUSG00000003476
Impdh1	MGI:96567	P50096	ENSMUSG00000003500
Ddr1	MGI:99216	Q03146	ENSMUSG00000003534
Fosb	MGI:95575	P13346	ENSMUSG00000003545
Ercc1	MGI:95412	P07903	ENSMUSG00000003549
As3mt	MGI:1929882	Q91WU5	ENSMUSG00000003559
Homer3	MGI:1347359	Q99JP6	ENSMUSG00000003573
Sec14l2	MGI:1915065	Q99J08	ENSMUSG00000003585
Cp	MGI:88476	Q61147	ENSMUSG00000003617
Calb2	MGI:101914	Q08331	ENSMUSG00000003657
Has1	MGI:106590	Q61647	ENSMUSG00000003665
Insig2	MGI:1920249	Q91WG1	ENSMUSG00000003721
Itpkc	MGI:2442554	Q7TS72	ENSMUSG00000003752
Rad23a	MGI:105126	P54726	ENSMUSG00000003813
Nqo1	MGI:103187	Q64669	ENSMUSG00000003849
Lin7b	MGI:1330858	O88951	ENSMUSG00000003872
Il7r	MGI:96562	P16872	ENSMUSG00000003882
Efnb3	MGI:109196	O35393	ENSMUSG00000003934
Grm3	MGI:1351340	Q9QYS2	ENSMUSG00000003974
Ssbp2	MGI:1914220	Q9CYZ8	ENSMUSG00000003992
Stat5a	MGI:103036	P42230	ENSMUSG00000004043
Map3k11	MGI:1346880	Q80XI6	ENSMUSG00000004054
Akt2	MGI:104874	Q60823	ENSMUSG00000004056
Hmox2	MGI:109373	O70252	ENSMUSG00000004070
Col5a3	MGI:1858212	Q9JLI2	ENSMUSG00000004098
Angptl2	MGI:1347002	Q9R045	ENSMUSG00000004105
Cacna1e	MGI:106217	Q61290	ENSMUSG00000004110
Cacna1b	MGI:88296	O55017	ENSMUSG00000004113
Etv1	MGI:99254	P41164	ENSMUSG00000004151
Pax2	MGI:97486	P32114	ENSMUSG00000004231
Atn1	MGI:104725	O35126	ENSMUSG00000004263
Il12b	MGI:96540	P43432	ENSMUSG00000004296
Clcn5	MGI:99486	Q9WVD4	ENSMUSG00000004317
Clcn3	MGI:103555	P51791	ENSMUSG00000004319
Pde1c	MGI:108413	Q64338	ENSMUSG00000004347
Sst	MGI:98326	P60041	ENSMUSG00000004366
Bid	MGI:108093	P70444	ENSMUSG00000004446
Gab2	MGI:1333854	Q9Z1S8	ENSMUSG00000004508
Tax1bp1	MGI:1289308	Q3UKC1	ENSMUSG00000004535
Ctse	MGI:107361	P70269	ENSMUSG00000004552
Mcoln1	MGI:1890498	Q99J21	ENSMUSG00000004567
Cd33	MGI:99440	Q63994	ENSMUSG00000004609
Stxbp2	MGI:107370	Q64324	ENSMUSG00000004626
Pcp2	MGI:97508	P12660	ENSMUSG00000004630
Sgce	MGI:1329042	O70258	ENSMUSG00000004631
Wwox	MGI:1931237	Q91WL8	ENSMUSG00000004637
Aqp1	MGI:103201	Q02013	ENSMUSG00000004655
Cnn2	MGI:105093	Q08093	ENSMUSG00000004665
Myo9b	MGI:106624	Q9QY06	ENSMUSG00000004677
Ly9	MGI:96885	Q01965	ENSMUSG00000004707
Cd244	MGI:109294	Q07763	ENSMUSG00000004709
Emr1	MGI:106912	Q61549	ENSMUSG00000004730
Pgf	MGI:105095	P49764	ENSMUSG00000004791
Ulk2	MGI:1352758	Q9QY01	ENSMUSG00000004798
Ccl24	MGI:1928953	Q9JKC0	ENSMUSG00000004814
Grap	MGI:1918770	Q9CX99	ENSMUSG00000004837
Mapk13	MGI:1346864	Q9Z1B7	ENSMUSG00000004864
Crabp2	MGI:88491	P22935	ENSMUSG00000004885
Apba3	MGI:1888527	O88888	ENSMUSG00000004931
Matk	MGI:99259	P41242	ENSMUSG00000004933
Pias4	MGI:2136940	Q9JM05	ENSMUSG00000004934
Rasa4	MGI:1858600	Q6PFQ7	ENSMUSG00000004952
Fxyd4	MGI:1889005	Q9D2W0	ENSMUSG00000004988
Prkacb	MGI:97594	P68181	ENSMUSG00000005034
Cstb	MGI:109514	Q62426	ENSMUSG00000005054
Sh2b2	MGI:1345171	Q9JID9	ENSMUSG00000005057
Slc1a2	MGI:101931	P43006	ENSMUSG00000005089
Eif2ak4	MGI:1353427	Q9QZ05	ENSMUSG00000005102
Slc2a9	MGI:2152844	Q3T9X0	ENSMUSG00000005107
Wisp1	MGI:1197008	O54775	ENSMUSG00000005124
Ndrg1	MGI:1341799	Q62433	ENSMUSG00000005125
Man2b1	MGI:107286	O09159	ENSMUSG00000005142
Prdx2	MGI:109486	Q61171	ENSMUSG00000005161
Polr2a	MGI:98086	P08775	ENSMUSG00000005198
Corin	MGI:1349451	Q9Z319	ENSMUSG00000005220
G6pc2	MGI:1277193	Q9Z186	ENSMUSG00000005232
Ufd1l	MGI:109353	P70362	ENSMUSG00000005262
Prlr	MGI:97763	Q08501	ENSMUSG00000005268
Fgfr4	MGI:95525	Q03142	ENSMUSG00000005320
Fcer1a	MGI:95494	P20489	ENSMUSG00000005339
Casp14	MGI:1335092	O89094	ENSMUSG00000005355
Slc1a3	MGI:99917	P56564	ENSMUSG00000005360
Crbn	MGI:1913277	Q8C7D2	ENSMUSG00000005362
Il5ra	MGI:96558	P21183	ENSMUSG00000005364
Msh6	MGI:1343961	P54276	ENSMUSG00000005370
Mlxipl	MGI:1927999	Q99MZ3	ENSMUSG00000005373
Nid1	MGI:97342	P10493	ENSMUSG00000005397
Pafah1b3	MGI:108414	Q61205	ENSMUSG00000005447
Il27ra	MGI:1355318	O70394	ENSMUSG00000005465
Dnajb1	MGI:1931874	Q9QYJ3	ENSMUSG00000005483
Insr	MGI:96575	P15208	ENSMUSG00000005534
Fcer2a	MGI:95497	P20693	ENSMUSG00000005540
Cyp2a5	MGI:88597	P20852	ENSMUSG00000005547
Atp4a	MGI:88113	Q64436	ENSMUSG00000005553
Mrvi1	MGI:1338023	Q9WUX5	ENSMUSG00000005611
Insrr	MGI:1346037	Q9WTL4	ENSMUSG00000005640
Nr1i3	MGI:1346307	O35627	ENSMUSG00000005677
Apoa2	MGI:88050	P09813	ENSMUSG00000005681
Sh2d1a	MGI:1328352	O88890	ENSMUSG00000005696
Agrp	MGI:892013	P56473	ENSMUSG00000005705
Ranbp1	MGI:96269	P34022	ENSMUSG00000005732
Cd247	MGI:88334	P29020	ENSMUSG00000005763
Rfx5	MGI:1858421	Q9JL61	ENSMUSG00000005774
Mmp8	MGI:1202395	O70138	ENSMUSG00000005800
Tnfsf14	MGI:1355317	Q9QYH9	ENSMUSG00000005824
Ncoa2	MGI:1276533	Q61026	ENSMUSG00000005886
Trh	MGI:98823	Q62361	ENSMUSG00000005892
Nr2c2	MGI:1352466	P49117	ENSMUSG00000005893
P2rx5	MGI:2137026	Q3UYI1	ENSMUSG00000005950
Trpv1	MGI:1341787	Q704Y3	ENSMUSG00000005952
Ephb3	MGI:104770	P54754	ENSMUSG00000005958
Dnase1	MGI:103157	P49183	ENSMUSG00000005980
Pdc	MGI:98090	Q9QW08	ENSMUSG00000006007
Prg4	MGI:1891344	Q9JM99	ENSMUSG00000006014
Prss16	MGI:1859181	Q9QXE5	ENSMUSG00000006179
Fblim1	MGI:1921452	Q71FD7	ENSMUSG00000006219
Atp6v1b1	MGI:103285	Q91YH6	ENSMUSG00000006269
Tep1	MGI:109573	P97499	ENSMUSG00000006281
Zbtb32	MGI:1891838	Q9JKD9	ENSMUSG00000006310
Ggt5	MGI:1346063	Q9Z2A9	ENSMUSG00000006344
Ggt1	MGI:95706	Q60928	ENSMUSG00000006345
Mpl	MGI:97076	Q08351	ENSMUSG00000006389
Adamts4	MGI:1339949	Q8BNJ2	ENSMUSG00000006403
Neurl1a	MGI:1334263	Q923S6	ENSMUSG00000006435
Actn3	MGI:99678	O88990	ENSMUSG00000006457
Slc34a3	MGI:2159410	Q80SU6	ENSMUSG00000006469
Prkag3	MGI:1891343	Q8BGM7	ENSMUSG00000006542
Atp7b	MGI:103297	Q64446	ENSMUSG00000006567
Slc4a1	MGI:109393	P04919	ENSMUSG00000006574
Slc4a3	MGI:109350	P16283	ENSMUSG00000006576
Snai3	MGI:1353563	Q9QY31	ENSMUSG00000006587
Aprt	MGI:88061	P08030	ENSMUSG00000006589
Hfe	MGI:109191	P70387	ENSMUSG00000006611
Aplp1	MGI:88046	Q03157	ENSMUSG00000006651
Acot13	MGI:1914084	Q9CQR4	ENSMUSG00000006717
Cyp27b1	MGI:1098274	O35084	ENSMUSG00000006724
Cdk4	MGI:88357	P30285	ENSMUSG00000006728
B4galnt1	MGI:1342057	Q09200	ENSMUSG00000006731
Tph2	MGI:2651811	Q8CGV2	ENSMUSG00000006764
Sod2	MGI:98352	P09671	ENSMUSG00000006818
Stambp	MGI:1917777	Q9CQ26	ENSMUSG00000006906
Ezh1	MGI:1097695	P70351	ENSMUSG00000006920
Hap1	MGI:1261831	O35668	ENSMUSG00000006930
Clic1	MGI:2148924	Q9Z1Q5	ENSMUSG00000007041
Stx1a	MGI:109355	O35526	ENSMUSG00000007207
Ceacam9	MGI:1347247	Q78T27	ENSMUSG00000007209
Mark3	MGI:1341865	Q03141	ENSMUSG00000007411
M6pr	MGI:96904	P24668	ENSMUSG00000007458
Mc5r	MGI:99420	P41149	ENSMUSG00000007480
Homer1	MGI:1347345	Q9Z2Y3	ENSMUSG00000007617
Gabrb2	MGI:95620	P63137	ENSMUSG00000007653
Cav1	MGI:102709	P49817	ENSMUSG00000007655
Khsrp	MGI:1336214	Q3U0V1	ENSMUSG00000007670
Dio2	MGI:1338833	Q9Z1Y9	ENSMUSG00000007682
Cpt1c	MGI:2446526	Q8BGD5	ENSMUSG00000007783
Id3	MGI:96398	P41133	ENSMUSG00000007872
Ctsd	MGI:88562	P18242	ENSMUSG00000007891
Spib	MGI:892986	O35906	ENSMUSG00000008193
Sertad1	MGI:1913438	Q9JL10	ENSMUSG00000008384
Elk3	MGI:101762	P41971	ENSMUSG00000008398
Rdh13	MGI:1918732	Q8CEE7	ENSMUSG00000008435
Rab25	MGI:1858203	Q9WTL2	ENSMUSG00000008601
Hipk1	MGI:1314873	O88904	ENSMUSG00000008730
Vdac3	MGI:106922	Q60931	ENSMUSG00000008892
Bmp7	MGI:103302	P23359	ENSMUSG00000008999
Trpm5	MGI:1861718	Q9JJH7	ENSMUSG00000009246
Trpm2	MGI:1351901	Q91YD4	ENSMUSG00000009292
Mpo	MGI:97137	P11247	ENSMUSG00000009350
Syn2	MGI:103020	Q64332	ENSMUSG00000009394
Myod1	MGI:97275	P10085	ENSMUSG00000009471
Kcnq1	MGI:108083	P97414	ENSMUSG00000009545
Cbx5	MGI:109372	Q61686	ENSMUSG00000009575
Apobec3	MGI:1933111	Q99J72	ENSMUSG00000009585
Vav2	MGI:102718	Q60992	ENSMUSG00000009621
Ppp2cb	MGI:1321161	P62715	ENSMUSG00000009630
Oit3	MGI:1201782	Q8R4V5	ENSMUSG00000009654
Bcr	MGI:88141	Q6PAJ1	ENSMUSG00000009681
Tfcp2	MGI:98509	Q9ERA0	ENSMUSG00000009733
Pou6f2	MGI:2443631	Q8BJI4	ENSMUSG00000009734
Cox4i2	MGI:2135755	Q91W29	ENSMUSG00000009876
Nxf2	MGI:1933192	Q4ZGD8	ENSMUSG00000009941
Kif19a	MGI:2447024	Q99PT9	ENSMUSG00000010021
Hyal2	MGI:1196334	O35632	ENSMUSG00000010047
Hyal1	MGI:96298	Q91ZJ9	ENSMUSG00000010051
Tusc2	MGI:1931086	Q9WVF8	ENSMUSG00000010054
Cacna2d2	MGI:1929813	Q6PHS9	ENSMUSG00000010066
Rassf1	MGI:1928386	Q99MK9	ENSMUSG00000010067
Epn3	MGI:1919139	Q91W69	ENSMUSG00000010080
Slc47a1	MGI:1914723	Q8K0H1	ENSMUSG00000010122
Tnfrsf13b	MGI:1889411	Q9ET35	ENSMUSG00000010142
Psen2	MGI:109284	Q61144	ENSMUSG00000010609
Acaa1b	MGI:3605455	Q8VCH0	ENSMUSG00000010651
Plcd1	MGI:97614	Q8R3B1	ENSMUSG00000010660
Lmbr1	MGI:1861746	Q9JIT0	ENSMUSG00000010721
Wnt2	MGI:98954	P21552	ENSMUSG00000010797
Gabra1	MGI:95613	P62812	ENSMUSG00000010803
Grid2ip	MGI:2176213	Q0QWG9	ENSMUSG00000010825
Slc5a1	MGI:107678	Q8C3K6	ENSMUSG00000011034
Vipr2	MGI:107166	P41588	ENSMUSG00000011171
Plin5	MGI:1914218	Q8BVZ1	ENSMUSG00000011305
Sptbn4	MGI:1890574	E9PX29	ENSMUSG00000011751
Git1	MGI:1927140	Q68FF6	ENSMUSG00000011877
Wnt8a	MGI:107924	Q64527	ENSMUSG00000012282
Steap4	MGI:1923560	Q923B6	ENSMUSG00000012428
Cdh23	MGI:1890219	Q99PF4	ENSMUSG00000012819
Lphn1	MGI:1929461	Q80TR1	ENSMUSG00000013033
Tmem190	MGI:1925302	Q9D2E9	ENSMUSG00000013091
Pea15a	MGI:104799	Q62048	ENSMUSG00000013698
Tnfaip8l2	MGI:1917019	Q9D8Y7	ENSMUSG00000013707
Tmem259	MGI:2177957	Q8CIV2	ENSMUSG00000013858
Dedd	MGI:1333874	Q9Z1L3	ENSMUSG00000013973
Nit1	MGI:1350916	Q8VDK1	ENSMUSG00000013997
Pax5	MGI:97489	Q02650	ENSMUSG00000014030
Trpv4	MGI:1926945	Q9EPK8	ENSMUSG00000014158
Glis2	MGI:1932535	Q8VDL9	ENSMUSG00000014303
Mertk	MGI:96965	Q60805	ENSMUSG00000014361
Blk	MGI:88169	P16277	ENSMUSG00000014453
Klra17	MGI:2180674	Q8BJS9	ENSMUSG00000014543
Csf1	MGI:1339753	P07141	ENSMUSG00000014599
Chrne	MGI:87894	P20782	ENSMUSG00000014609
Chfr	MGI:2444898	Q810L3	ENSMUSG00000014668
Ceacam16	MGI:2685615	E9QA28	ENSMUSG00000014686
Nol3	MGI:1925938	Q9D1X0	ENSMUSG00000014776
Stc1	MGI:109131	O55183	ENSMUSG00000014813
Msh3	MGI:109519	P13705	ENSMUSG00000014850
Adamts13	MGI:2685556	Q769J6	ENSMUSG00000014852
E2f4	MGI:103012	Q8R0K9	ENSMUSG00000014859
Yes1	MGI:99147	Q04736	ENSMUSG00000014932
Oc90	MGI:1313269	Q9Z0L3	ENSMUSG00000015001
Galns	MGI:1355303	Q571E4	ENSMUSG00000015027
Ptgds	MGI:99261	O09114	ENSMUSG00000015090
Npdc1	MGI:1099802	Q64322	ENSMUSG00000015094
Slc25a13	MGI:1354721	Q9QXX4	ENSMUSG00000015112
Sirt2	MGI:1927664	Q8VDQ8	ENSMUSG00000015149
Map2	MGI:97175	P20357	ENSMUSG00000015222
Ubl4	MGI:95049	P21126	ENSMUSG00000015290
Gdi1	MGI:99846	P50396	ENSMUSG00000015291
Gadd45b	MGI:107776	P22339	ENSMUSG00000015312
Slamf6	MGI:1353620	Q9ET39	ENSMUSG00000015314
Slamf1	MGI:1351314	Q9QUM4	ENSMUSG00000015316
Endog	MGI:1261433	O08600	ENSMUSG00000015337
Cybb	MGI:88574	Q61093	ENSMUSG00000015340
Pcolce2	MGI:1923727	Q8R4W6	ENSMUSG00000015354
Cd48	MGI:88339	P18181	ENSMUSG00000015355
Cd83	MGI:1328316	O88324	ENSMUSG00000015396
Tmem27	MGI:1926234	Q9ESG4	ENSMUSG00000015401
Ace2	MGI:1917258	Q8R0I0	ENSMUSG00000015405
Gzmb	MGI:109267	P04187	ENSMUSG00000015437
Ager	MGI:893592	Q62151	ENSMUSG00000015452
Notch4	MGI:107471	P31695	ENSMUSG00000015468
Ppt2	MGI:1860075	O35448	ENSMUSG00000015474
Cacfd1	MGI:1924317	Q8BG21	ENSMUSG00000015488
Itga2	MGI:96600	Q62469	ENSMUSG00000015533
Gata5	MGI:109497	P97489	ENSMUSG00000015627
Anp32e	MGI:1913721	P97822	ENSMUSG00000015749
Eps8	MGI:104684	Q08509	ENSMUSG00000015766
Surf1	MGI:98443	P09925	ENSMUSG00000015790
Sqstm1	MGI:107931	Q64337	ENSMUSG00000015837
Nfe2l2	MGI:108420	Q60795	ENSMUSG00000015839
Rxrg	MGI:98216	P28705	ENSMUSG00000015843
Cd5l	MGI:1334419	Q9QWK4	ENSMUSG00000015854
Fam184b	MGI:2442958	Q0KK56	ENSMUSG00000015879
Lta4h	MGI:96836	P24527	ENSMUSG00000015889
H2afy	MGI:1349392	Q9QZQ8	ENSMUSG00000015937
Fcgr1	MGI:95498	P26151	ENSMUSG00000015947
Ncf1	MGI:97283	Q09014	ENSMUSG00000015950
Il17rb	MGI:1355292	Q9JIP3	ENSMUSG00000015966
Cacna1d	MGI:88293	Q99246	ENSMUSG00000015968
Lbp	MGI:1098776	Q61805	ENSMUSG00000016024
Fli1	MGI:95554	P26323	ENSMUSG00000016087
Stard13	MGI:2385331	Q923Q2	ENSMUSG00000016128
Hsd11b1	MGI:103562	P50172	ENSMUSG00000016194
H2-M3	MGI:95915	Q8MHM0	ENSMUSG00000016206
Tubb1	MGI:107814	A2AQ07	ENSMUSG00000016255
Ube2a	MGI:102959	Q9Z255	ENSMUSG00000016308
E2f3	MGI:1096340	O35261	ENSMUSG00000016477
Cd34	MGI:88329	Q64314	ENSMUSG00000016494
Cd274	MGI:1926446	Q9EP73	ENSMUSG00000016496
Pdcd1lg2	MGI:1930125	Q9WUL5	ENSMUSG00000016498
Mapkapk2	MGI:109298	P49138	ENSMUSG00000016528
Il10	MGI:96537	P18893	ENSMUSG00000016529
Lamp2	MGI:96748	P17047	ENSMUSG00000016534
Cmah	MGI:103227	Q61419	ENSMUSG00000016756
Bik	MGI:1206591	O70337	ENSMUSG00000016758
Sulf1	MGI:2138563	Q8K007	ENSMUSG00000016918
Tmprss6	MGI:1919003	Q9DBI0	ENSMUSG00000016942
Slpi	MGI:109297	P97430	ENSMUSG00000017002
Sdc4	MGI:1349164	O35988	ENSMUSG00000017009
Il13ra1	MGI:105052	O09030	ENSMUSG00000017057
Gast	MGI:104768	P48757	ENSMUSG00000017165
Cntnap1	MGI:1858201	O54991	ENSMUSG00000017167
Cd300lg	MGI:1289168	Q1ERP8	ENSMUSG00000017309
Pyy	MGI:99924	Q9EPS2	ENSMUSG00000017311
Vtn	MGI:98940	P29788	ENSMUSG00000017344
Traf4	MGI:1202880	Q61382	ENSMUSG00000017386
Timp2	MGI:98753	P25785	ENSMUSG00000017466
Rarb	MGI:97857	P22605	ENSMUSG00000017491
Igfbp4	MGI:96439	P47879	ENSMUSG00000017493
Abr	MGI:107771	Q5SSL4	ENSMUSG00000017631
Cd40	MGI:88336	P27512	ENSMUSG00000017652
Hnf4g	MGI:1353604	Q9WUU6	ENSMUSG00000017688
Etv4	MGI:99423	P28322	ENSMUSG00000017724
Mmp9	MGI:97011	P41245	ENSMUSG00000017737
Pltp	MGI:103151	P55065	ENSMUSG00000017754
Slc12a7	MGI:1342283	Q9WVL3	ENSMUSG00000017756
Pitpna	MGI:99887	P53810	ENSMUSG00000017781
Dhx58	MGI:1931560	Q99J87	ENSMUSG00000017830
Ptgis	MGI:1097156	O35074	ENSMUSG00000017969
Cadps2	MGI:2443963	Q8BYR5	ENSMUSG00000017978
Rac3	MGI:2180784	P60764	ENSMUSG00000018012
Stard3	MGI:1929618	Q61542	ENSMUSG00000018167
Ikzf3	MGI:1342542	O08900	ENSMUSG00000018168
Mfng	MGI:1095404	O09008	ENSMUSG00000018169
Glrx2	MGI:1916617	Q923X4	ENSMUSG00000018196
Trove2	MGI:106652	O08848	ENSMUSG00000018199
Stk4	MGI:1929004	Q9JI11	ENSMUSG00000018209
Pmp22	MGI:97631	P16646	ENSMUSG00000018217
Gdf9	MGI:95692	Q07105	ENSMUSG00000018238
Tomm34	MGI:1914395	Q9CYG7	ENSMUSG00000018322
Ksr1	MGI:105051	Q61097	ENSMUSG00000018334
Gpx3	MGI:105102	P46412	ENSMUSG00000018339
Il12rb2	MGI:1270861	P97378	ENSMUSG00000018341
Smurf2	MGI:1913563	A2A5Z6	ENSMUSG00000018363
Mapt	MGI:97180	P10637	ENSMUSG00000018411
Derl2	MGI:2151483	Q8BNI4	ENSMUSG00000018442
Adora2b	MGI:99403	Q60614	ENSMUSG00000018500
Trpv2	MGI:1341836	Q9WTR1	ENSMUSG00000018507
Slc2a4	MGI:95758	P14142	ENSMUSG00000018566
Cldn7	MGI:1859285	Q9Z261	ENSMUSG00000018569
Acadvl	MGI:895149	P50544	ENSMUSG00000018574
Sparc	MGI:98373	P07214	ENSMUSG00000018593
Mmp7	MGI:103189	Q10738	ENSMUSG00000018623
Crhr1	MGI:88498	P35347	ENSMUSG00000018634
Ikzf1	MGI:1342540	Q03267	ENSMUSG00000018654
Fxr2	MGI:1346074	Q9WVR4	ENSMUSG00000018765
Cd68	MGI:88342	P31996	ENSMUSG00000018774
Abca5	MGI:2386607	Q8K448	ENSMUSG00000018800
Lsp1	MGI:96832	P19973	ENSMUSG00000018819
Sfrp5	MGI:1860298	Q9WU66	ENSMUSG00000018822
Irf1	MGI:96590	P15314	ENSMUSG00000018899
Arrb1	MGI:99473	Q8BWG8	ENSMUSG00000018909
Il3	MGI:96552	P01586	ENSMUSG00000018914
Csf2	MGI:1339752	P01587	ENSMUSG00000018916
Cxcl16	MGI:1932682	Q8BSU2	ENSMUSG00000018920
Map2k3	MGI:1346868	O09110	ENSMUSG00000018932
E2f2	MGI:1096341	P56931	ENSMUSG00000018983
Plod1	MGI:99907	Q9R0E2	ENSMUSG00000019055
Rab3d	MGI:97844	P35276	ENSMUSG00000019066
Dnase1l1	MGI:109628	Q9D7J6	ENSMUSG00000019088
Aldh3a1	MGI:1353451	P47739	ENSMUSG00000019102
Cacng2	MGI:1316660	O88602	ENSMUSG00000019146
Scn1b	MGI:98247	P97952	ENSMUSG00000019194
Chtf18	MGI:2384887	Q8BIW9	ENSMUSG00000019214
Lhx9	MGI:1316721	Q9WUH2	ENSMUSG00000019230
Map1s	MGI:2443304	Q8C052	ENSMUSG00000019261
Dpep1	MGI:94917	P31428	ENSMUSG00000019278
Aoc3	MGI:1306797	O70423	ENSMUSG00000019326
Ffar3	MGI:2685324	Q3UFD7	ENSMUSG00000019429
Gipc1	MGI:1926252	Q9Z0G0	ENSMUSG00000019433
Plscr3	MGI:1917560	Q9JIZ9	ENSMUSG00000019461
Ptger1	MGI:97793	P35375	ENSMUSG00000019464
Trip10	MGI:2146901	Q8CJ53	ENSMUSG00000019487
Cd70	MGI:1195273	O55237	ENSMUSG00000019489
Pdk4	MGI:1351481	O70571	ENSMUSG00000019577
Akt3	MGI:1345147	Q9WUA6	ENSMUSG00000019699
Esr1	MGI:1352467	P19785	ENSMUSG00000019768
Vip	MGI:98933	P32648	ENSMUSG00000019772
Frk	MGI:103265	Q922K9	ENSMUSG00000019779
Trdn	MGI:1924007	E9Q9K5	ENSMUSG00000019787
Pcmt1	MGI:97502	P23506	ENSMUSG00000019795
Plagl1	MGI:1100874	Q9JLQ4	ENSMUSG00000019817
Utrn	MGI:104631	E9Q6R7	ENSMUSG00000019820
Smpd2	MGI:1278330	O70572	ENSMUSG00000019822
Grm1	MGI:1351338	P97772	ENSMUSG00000019828
Wasf1	MGI:1890563	Q8R5H6	ENSMUSG00000019831
Traf3ip2	MGI:2143599	Q8N7N6	ENSMUSG00000019842
Fyn	MGI:95602	P39688	ENSMUSG00000019843
Tnfaip3	MGI:1196377	Q60769	ENSMUSG00000019850
Perp	MGI:1929938	Q9JK95	ENSMUSG00000019851
Nmbr	MGI:1100525	O54799	ENSMUSG00000019865
Pkib	MGI:101937	Q04758	ENSMUSG00000019876
Hsf2	MGI:96239	P38533	ENSMUSG00000019878
Nts	MGI:1328351	Q9D3P9	ENSMUSG00000019890
Lama2	MGI:99912	Q60675	ENSMUSG00000019899
Gprc6a	MGI:2429498	Q8K4Z6	ENSMUSG00000019905
Lin7a	MGI:2135609	Q8JZS0	ENSMUSG00000019906
Dcn	MGI:94872	P28654	ENSMUSG00000019929
Kera	MGI:1202398	O35367	ENSMUSG00000019932
Slc17a8	MGI:3039629	Q8BFU8	ENSMUSG00000019935
Dusp6	MGI:1914853	Q9DBB1	ENSMUSG00000019960
Tmpo	MGI:106920	Q61033	ENSMUSG00000019961
Kitl	MGI:96974	P20826	ENSMUSG00000019966
Sgk1	MGI:1340062	Q9WVC6	ENSMUSG00000019970
Cep290	MGI:2384917	Q6A078	ENSMUSG00000019971
Epb4.1l2	MGI:103009	O70318	ENSMUSG00000019978
Ahi1	MGI:87971	Q8K3E5	ENSMUSG00000019986
Arg1	MGI:88070	Q61176	ENSMUSG00000019987
Ifngr1	MGI:107655	P15261	ENSMUSG00000020009
Ntn4	MGI:1888978	Q9JI33	ENSMUSG00000020019
Usp44	MGI:3045318	Q8C2S0	ENSMUSG00000020020
Cry1	MGI:1270841	P97784	ENSMUSG00000020038
Timp3	MGI:98754	P39876	ENSMUSG00000020044
Slc5a8	MGI:2384916	Q8BYF6	ENSMUSG00000020062
Eif4ebp2	MGI:109198	P70445	ENSMUSG00000020091
Pcbd1	MGI:94873	P61458	ENSMUSG00000020098
Lrig3	MGI:2443955	Q6P1C6	ENSMUSG00000020105
Plek	MGI:1860485	Q9JHK5	ENSMUSG00000020120
Egfr	MGI:95294	Q01279	ENSMUSG00000020122
Avpr1a	MGI:1859216	Q62463	ENSMUSG00000020123
Elane	MGI:2679229	Q3UP87	ENSMUSG00000020125
Dock2	MGI:2149010	Q8C3J5	ENSMUSG00000020143
Gamt	MGI:1098221	O35969	ENSMUSG00000020150
Ptprr	MGI:109559	Q62132	ENSMUSG00000020151
Tcf3	MGI:98510	P15806	ENSMUSG00000020167
Grb10	MGI:103232	Q60760	ENSMUSG00000020176
Adora2a	MGI:99402	Q60613	ENSMUSG00000020178
E2f7	MGI:1289147	Q6S7F2	ENSMUSG00000020185
Csrp2	MGI:1202907	P97314	ENSMUSG00000020186
Mknk2	MGI:894279	Q8CDB0	ENSMUSG00000020190
Jsrp1	MGI:1916700	Q3MI48	ENSMUSG00000020216
Irak3	MGI:1921164	Q8K4B2	ENSMUSG00000020227
Prmt2	MGI:1316652	Q9R144	ENSMUSG00000020230
Adarb1	MGI:891999	Q91ZS8	ENSMUSG00000020262
Hint1	MGI:1321133	P70349	ENSMUSG00000020267
Stk10	MGI:1099439	O55098	ENSMUSG00000020272
Rel	MGI:97897	P15307	ENSMUSG00000020275
Il9r	MGI:96564	Q01114	ENSMUSG00000020279
Mpg	MGI:97073	Q04841	ENSMUSG00000020287
Stc2	MGI:1316731	O88452	ENSMUSG00000020303
Madcam1	MGI:103579	Q61826	ENSMUSG00000020310
Shc2	MGI:106180	Q8BMC3	ENSMUSG00000020312
Theg	MGI:1338756	Q9JMB1	ENSMUSG00000020317
Fstl3	MGI:1890391	Q9EQC7	ENSMUSG00000020325
Ccng1	MGI:102890	P51945	ENSMUSG00000020326
Fgf22	MGI:1914362	Q9ESS2	ENSMUSG00000020327
Hmmr	MGI:104667	Q00547	ENSMUSG00000020330
Hcn2	MGI:1298210	O88703	ENSMUSG00000020331
Sgcd	MGI:1346525	P82347	ENSMUSG00000020354
Mapk9	MGI:1346862	Q9WTU6	ENSMUSG00000020366
Canx	MGI:88261	P35564	ENSMUSG00000020368
Ltc4s	MGI:107498	Q60860	ENSMUSG00000020377
Il13	MGI:96541	P20109	ENSMUSG00000020383
Ube2b	MGI:102944	P63147	ENSMUSG00000020390
Kremen1	MGI:1933988	Q99N43	ENSMUSG00000020393
Itk	MGI:96621	Q03526	ENSMUSG00000020395
Nefh	MGI:97309	P19246	ENSMUSG00000020396
Fabp6	MGI:96565	P51162	ENSMUSG00000020405
Upp1	MGI:1097668	P52624	ENSMUSG00000020407
Pttg1	MGI:1353578	Q9CQJ7	ENSMUSG00000020415
Igfbp3	MGI:96438	P47878	ENSMUSG00000020427
Gabra6	MGI:95618	P16305	ENSMUSG00000020428
Igfbp1	MGI:96436	P47876	ENSMUSG00000020429
Adcy1	MGI:99677	O88444	ENSMUSG00000020431
Gabrg2	MGI:95623	P22723	ENSMUSG00000020436
Smtn	MGI:1354727	Q921U8	ENSMUSG00000020439
Npc1l1	MGI:2685089	Q6T3U4	ENSMUSG00000020447
Efemp1	MGI:1339998	Q8BPB5	ENSMUSG00000020467
Polm	MGI:1860191	Q9JIW4	ENSMUSG00000020474
Dbnl	MGI:700006	Q62418	ENSMUSG00000020476
Rps6kb1	MGI:1270849	Q8BSK8	ENSMUSG00000020516
Gria1	MGI:95808	P23818	ENSMUSG00000020524
Ppm1d	MGI:1858214	Q9QZ67	ENSMUSG00000020525
Pctp	MGI:107375	P53808	ENSMUSG00000020553
Pik3cg	MGI:1353576	Q9JHG7	ENSMUSG00000020573
Agr2	MGI:1344405	O88312	ENSMUSG00000020581
Matn3	MGI:1328350	O35701	ENSMUSG00000020583
Ntsr2	MGI:108018	P70310	ENSMUSG00000020591
Sdc1	MGI:1349162	P18828	ENSMUSG00000020592
Nrcam	MGI:104750	Q810U4	ENSMUSG00000020598
Rgs9	MGI:1338824	O54828	ENSMUSG00000020599
Trib2	MGI:2145021	Q8K4K3	ENSMUSG00000020601
Arsg	MGI:1921258	Q3TYD4	ENSMUSG00000020604
Fam20a	MGI:2388266	Q8CID3	ENSMUSG00000020614
Map2k6	MGI:1346870	P70236	ENSMUSG00000020623
Fkbp1b	MGI:1336205	Q9Z2I2	ENSMUSG00000020635
Rsad2	MGI:1929628	Q8CBB9	ENSMUSG00000020641
Id2	MGI:96397	P41136	ENSMUSG00000020644
Ncoa1	MGI:1276523	P70365	ENSMUSG00000020647
Slc26a4	MGI:1346029	Q9R155	ENSMUSG00000020651
Klf11	MGI:2653368	Q8K1S5	ENSMUSG00000020653
Adcy3	MGI:99675	Q8VHH7	ENSMUSG00000020654
Pomc	MGI:97742	P01193	ENSMUSG00000020660
Dnmt3a	MGI:1261827	O88508	ENSMUSG00000020661
Kif3c	MGI:107979	O35066	ENSMUSG00000020668
Ccl11	MGI:103576	P48298	ENSMUSG00000020676
Ace	MGI:87874	P09470	ENSMUSG00000020681
Mmp28	MGI:2153062	Q8CGV8	ENSMUSG00000020682
Mrc2	MGI:107818	Q64449	ENSMUSG00000020695
Rffl	MGI:1914588	Q6ZQM0	ENSMUSG00000020696
Ccl1	MGI:98258	P10146	ENSMUSG00000020702
Asic2	MGI:1100867	Q925H0	ENSMUSG00000020704
Pecam1	MGI:97537	Q08481	ENSMUSG00000020717
Slc9a3r1	MGI:1349482	P70441	ENSMUSG00000020733
Grin2c	MGI:95822	Q01098	ENSMUSG00000020734
Galk1	MGI:95730	Q9R0N0	ENSMUSG00000020766
Aspa	MGI:87914	Q8R3P0	ENSMUSG00000020774
Acox1	MGI:1330812	Q9R0H0	ENSMUSG00000020777
Camkk1	MGI:1891766	Q8VBY2	ENSMUSG00000020785
Galr2	MGI:1337018	O88854	ENSMUSG00000020793
Rhbdf2	MGI:2442473	Q80WQ6	ENSMUSG00000020806
Cygb	MGI:2149481	Q9CX80	ENSMUSG00000020810
Nos2	MGI:97361	P29477	ENSMUSG00000020826
Pld2	MGI:892877	P97813	ENSMUSG00000020828
Slc6a4	MGI:96285	Q60857	ENSMUSG00000020838
Blmh	MGI:1345186	Q8R016	ENSMUSG00000020840
Rph3al	MGI:1923492	Q768S4	ENSMUSG00000020847
Abcc3	MGI:1923658	B2RX12	ENSMUSG00000020865
Cacna1g	MGI:1201678	Q5SUF7	ENSMUSG00000020866
Xylt2	MGI:2444797	Q9EPL0	ENSMUSG00000020868
Fbxl20	MGI:1919444	Q9CZV8	ENSMUSG00000020883
Asgr1	MGI:88081	P34927	ENSMUSG00000020884
Dlg4	MGI:1277959	Q62108	ENSMUSG00000020886
Dvl2	MGI:106613	Q60838	ENSMUSG00000020888
Gucy2e	MGI:105123	P52785	ENSMUSG00000020890
Per1	MGI:1098283	O35973	ENSMUSG00000020893
Pik3r5	MGI:2443588	Q5SW28	ENSMUSG00000020901
Rcvrn	MGI:97883	P34057	ENSMUSG00000020907
Stat5b	MGI:103035	P42232	ENSMUSG00000020919
Adam11	MGI:1098667	Q9R1V4	ENSMUSG00000020926
Gfap	MGI:95697	P03995	ENSMUSG00000020932
Map3k14	MGI:1858204	Q9WUL6	ENSMUSG00000020941
Coch	MGI:1278313	Q62507	ENSMUSG00000020953
Ston2	MGI:1918272	Q8BZ60	ENSMUSG00000020961
Nfkbia	MGI:104741	Q9Z1E3	ENSMUSG00000021025
Ngb	MGI:2151886	Q9ER97	ENSMUSG00000021032
Gstz1	MGI:1341859	Q9WVL0	ENSMUSG00000021033
Esr2	MGI:109392	O08537	ENSMUSG00000021055
Akap5	MGI:2685104	D3YVF0	ENSMUSG00000021057
Fut8	MGI:1858901	Q9WTS2	ENSMUSG00000021065
Atl1	MGI:1921241	Q8BH66	ENSMUSG00000021066
Bdkrb2	MGI:102845	P32299	ENSMUSG00000021070
Ppm1a	MGI:99878	P49443	ENSMUSG00000021096
Prkch	MGI:97600	P23298	ENSMUSG00000021108
Vti1b	MGI:1855688	O88384	ENSMUSG00000021124
Arg2	MGI:1330806	O08691	ENSMUSG00000021125
Rps6ka5	MGI:1920336	Q8C050	ENSMUSG00000021180
Atxn3	MGI:1099442	Q9CVD2	ENSMUSG00000021189
Lgmn	MGI:1330838	O89017	ENSMUSG00000021190
Chga	MGI:88394	P26339	ENSMUSG00000021194
Entpd5	MGI:1321385	Q9WUZ9	ENSMUSG00000021236
Evl	MGI:1194884	P70429	ENSMUSG00000021262
Hsp90aa1	MGI:96250	P07901	ENSMUSG00000021270
Traf3	MGI:108041	Q60803	ENSMUSG00000021277
Kif26a	MGI:2447072	Q52KG5	ENSMUSG00000021294
Amph	MGI:103574	Q7TQF7	ENSMUSG00000021314
Aoah	MGI:1350928	O35298	ENSMUSG00000021322
Prl	MGI:97762	P06879	ENSMUSG00000021342
Irf4	MGI:1096873	Q64287	ENSMUSG00000021356
Gcnt2	MGI:1100870	P97402	ENSMUSG00000021360
Gcm2	MGI:1861438	O09102	ENSMUSG00000021362
Nedd9	MGI:97302	O35177	ENSMUSG00000021365
Tpmt	MGI:98812	O55060	ENSMUSG00000021376
Ogn	MGI:109278	Q62000	ENSMUSG00000021390
Ly86	MGI:1321404	O88188	ENSMUSG00000021423
Sema4d	MGI:109244	O09126	ENSMUSG00000021451
Gadd45g	MGI:1346325	Q9Z111	ENSMUSG00000021453
Syk	MGI:99515	P48025	ENSMUSG00000021457
Msx2	MGI:97169	Q03358	ENSMUSG00000021469
Drd1a	MGI:99578	Q61616	ENSMUSG00000021478
Slc34a1	MGI:1345284	Q60825	ENSMUSG00000021490
F12	MGI:1891012	Q80YC5	ENSMUSG00000021492
Cxcl14	MGI:1888514	Q9WUQ5	ENSMUSG00000021508
Ptdss1	MGI:1276575	Q99LH2	ENSMUSG00000021518
Il9	MGI:96563	P15247	ENSMUSG00000021538
Lect2	MGI:1278342	O88803	ENSMUSG00000021539
Trpc7	MGI:1349470	Q9WVC5	ENSMUSG00000021541
Ahrr	MGI:1333776	Q3U1U7	ENSMUSG00000021575
Pdcd6	MGI:109283	P12815	ENSMUSG00000021576
Erap1	MGI:1933403	Q9EQH2	ENSMUSG00000021583
Cast	MGI:1098236	P51125	ENSMUSG00000021585
Ankrd32	MGI:2145448	Q8R3P9	ENSMUSG00000021597
Slc6a3	MGI:94862	Q61327	ENSMUSG00000021609
Tert	MGI:1202709	O70372	ENSMUSG00000021611
Slc6a18	MGI:1336892	O88576	ENSMUSG00000021612
Ckmt2	MGI:1923972	Q6P8J7	ENSMUSG00000021622
Cd180	MGI:1194924	Q62192	ENSMUSG00000021624
Slc30a5	MGI:1916298	Q8R4H9	ENSMUSG00000021629
Ocln	MGI:106183	Q61146	ENSMUSG00000021638
Naip1	MGI:1298223	Q9QWK5	ENSMUSG00000021640
Cartpt	MGI:1351330	P56388	ENSMUSG00000021647
Hexb	MGI:96074	P20060	ENSMUSG00000021665
Polk	MGI:1349767	Q9QUG2	ENSMUSG00000021668
F2rl2	MGI:1298208	O08675	ENSMUSG00000021675
Iqgap2	MGI:2449975	Q3UQ44	ENSMUSG00000021676
F2rl1	MGI:101910	P55086	ENSMUSG00000021678
Crhbp	MGI:88497	Q60571	ENSMUSG00000021680
Ap3b1	MGI:1333879	Q9Z1T1	ENSMUSG00000021686
Scamp1	MGI:1349480	Q8K021	ENSMUSG00000021687
Ercc8	MGI:1919241	Q8CFD5	ENSMUSG00000021694
Rab3c	MGI:1914545	P62823	ENSMUSG00000021700
Plk2	MGI:1099790	P53351	ENSMUSG00000021701
Rasgrf2	MGI:109137	P70392	ENSMUSG00000021708
Erbb2ip	MGI:1890169	Q80TH2	ENSMUSG00000021709
Rgs7bp	MGI:106334	Q8BQP9	ENSMUSG00000021719
Htr1a	MGI:96273	Q64264	ENSMUSG00000021721
Hcn1	MGI:1096392	O88704	ENSMUSG00000021730
Slc4a7	MGI:2443878	Q8BTY2	ENSMUSG00000021733
Fezf2	MGI:1859823	Q9ESP5	ENSMUSG00000021743
Ptprg	MGI:97814	Q05909	ENSMUSG00000021745
Oit1	MGI:1201784	P97805	ENSMUSG00000021749
Ndufs4	MGI:1343135	Q9CXZ1	ENSMUSG00000021764
Nr1d2	MGI:2449205	Q60674	ENSMUSG00000021775
Thrb	MGI:98743	P37242	ENSMUSG00000021779
Sftpa1	MGI:109518	P35242	ENSMUSG00000021789
Sftpd	MGI:109515	P50404	ENSMUSG00000021795
Opn4	MGI:1353425	Q9QXZ9	ENSMUSG00000021799
Cdhr1	MGI:2157782	Q8VHP6	ENSMUSG00000021803
Rgr	MGI:1929473	Q9Z2B3	ENSMUSG00000021804
Ppp3cb	MGI:107163	P48453	ENSMUSG00000021816
Camk2g	MGI:88259	Q923T9	ENSMUSG00000021820
Plau	MGI:97611	P06869	ENSMUSG00000021822
Ktn1	MGI:109153	Q61595	ENSMUSG00000021843
Ppif	MGI:2145814	Q99KR7	ENSMUSG00000021868
Pnp	MGI:97365	P23492	ENSMUSG00000021871
Btd	MGI:1347001	Q8CIF4	ENSMUSG00000021900
Itih4	MGI:109536	A6X935	ENSMUSG00000021922
Mapk8	MGI:1346861	Q91Y86	ENSMUSG00000021936
Ctsb	MGI:88561	P10605	ENSMUSG00000021939
Gdf10	MGI:95684	P97737	ENSMUSG00000021943
Prkcd	MGI:97598	P28867	ENSMUSG00000021948
Cacna2d3	MGI:1338890	Q9Z1L5	ENSMUSG00000021991
Lcp1	MGI:104808	Q61233	ENSMUSG00000021998
Cpb2	MGI:1891837	Q9JHH6	ENSMUSG00000021999
Tnfsf11	MGI:1100089	O35235	ENSMUSG00000022015
Lect1	MGI:1341171	Q9Z1F6	ENSMUSG00000022025
Olfm4	MGI:2685142	Q3UZZ4	ENSMUSG00000022026
Pbk	MGI:1289156	Q9JJ78	ENSMUSG00000022033
Clu	MGI:88423	Q06890	ENSMUSG00000022037
Ephx2	MGI:99500	P34914	ENSMUSG00000022040
Chrna2	MGI:87886	Q91X60	ENSMUSG00000022041
Bnip3l	MGI:1332659	Q9Z2F7	ENSMUSG00000022051
Ebf2	MGI:894332	O08792	ENSMUSG00000022053
Nefm	MGI:97314	P08553	ENSMUSG00000022054
Nkx3-1	MGI:97352	P97436	ENSMUSG00000022061
Tnfrsf10b	MGI:1341090	Q9QZM4	ENSMUSG00000022074
Klhl1	MGI:2136335	Q9JI74	ENSMUSG00000022076
Bin3	MGI:1929883	Q9JI08	ENSMUSG00000022089
Pdlim2	MGI:2384850	Q8R1G6	ENSMUSG00000022090
Sorbs3	MGI:700013	Q9R1Z8	ENSMUSG00000022091
Slc39a14	MGI:2384851	Q75N73	ENSMUSG00000022094
Hr	MGI:96223	Q61645	ENSMUSG00000022096
Sftpc	MGI:109517	Q6P8P8	ENSMUSG00000022097
Fgf17	MGI:1202401	P63075	ENSMUSG00000022101
Dok2	MGI:1332623	O70469	ENSMUSG00000022102
Gfra2	MGI:1195462	O08842	ENSMUSG00000022103
Itm2b	MGI:1309517	O89051	ENSMUSG00000022108
Uchl3	MGI:1355274	Q9JKB1	ENSMUSG00000022111
Spry2	MGI:1345138	Q9QXV8	ENSMUSG00000022114
Ednrb	MGI:102720	P48302	ENSMUSG00000022122
Scel	MGI:1891228	Q9EQG3	ENSMUSG00000022123
Fbxl3	MGI:1354702	Q8C4V4	ENSMUSG00000022124
Cln5	MGI:2442253	Q3UMW8	ENSMUSG00000022125
Gpr180	MGI:1930949	Q8BPS4	ENSMUSG00000022131
Dnajc3	MGI:107373	Q91YW3	ENSMUSG00000022136
Fyb	MGI:1346327	O35601	ENSMUSG00000022148
Fbxo4	MGI:2146220	Q8CHQ0	ENSMUSG00000022184
Drosha	MGI:1261425	Q5HZJ0	ENSMUSG00000022191
Efs	MGI:105311	Q64355	ENSMUSG00000022203
Npr3	MGI:97373	P70180	ENSMUSG00000022206
Dhrs4	MGI:90169	Q99LB2	ENSMUSG00000022210
Cideb	MGI:1270844	O70303	ENSMUSG00000022219
Ripk3	MGI:2154952	Q9QZL0	ENSMUSG00000022221
Cma1	MGI:96941	P21844	ENSMUSG00000022225
Mcpt1	MGI:96937	P11034	ENSMUSG00000022227
Atp12a	MGI:1926943	Q9Z1W8	ENSMUSG00000022229
Amacr	MGI:1098273	O09174	ENSMUSG00000022244
Ank	MGI:3045421	Q9JHZ2	ENSMUSG00000022265
Rrm2b	MGI:2155865	Q6PEE3	ENSMUSG00000022292
Slc30a8	MGI:2442682	Q8BGG0	ENSMUSG00000022315
Matn2	MGI:109613	O08746	ENSMUSG00000022324
Stk3	MGI:1928487	Q9JI10	ENSMUSG00000022329
Ebag9	MGI:1859920	Q9D0V7	ENSMUSG00000022339
Mtss1	MGI:2384818	Q8R1S4	ENSMUSG00000022353
Col14a1	MGI:1341272	Q80X19	ENSMUSG00000022371
Sla	MGI:104295	Q60898	ENSMUSG00000022372
Adcy8	MGI:1341110	P97490	ENSMUSG00000022376
Ppara	MGI:104740	P23204	ENSMUSG00000022383
Cby1	MGI:1920989	Q9D1C2	ENSMUSG00000022428
Dmc1	MGI:105393	Q61880	ENSMUSG00000022429
Csnk1e	MGI:1351660	Q9JMK2	ENSMUSG00000022433
Upk3a	MGI:98914	Q9JKX8	ENSMUSG00000022435
Parvb	MGI:2153063	Q9ES46	ENSMUSG00000022438
Parvg	MGI:2158329	Q9ERD8	ENSMUSG00000022439
Ttll1	MGI:2443047	Q91V51	ENSMUSG00000022442
Xrcc6	MGI:95606	P23475	ENSMUSG00000022471
Pmm1	MGI:1353418	O35621	ENSMUSG00000022474
Vdr	MGI:103076	P48281	ENSMUSG00000022479
Litaf	MGI:1929512	Q9JLJ0	ENSMUSG00000022500
Ciita	MGI:108445	P79621	ENSMUSG00000022504
Bcl6	MGI:107187	P41183	ENSMUSG00000022508
Il1rap	MGI:104975	Q61730	ENSMUSG00000022514
Fgf12	MGI:109183	P61329	ENSMUSG00000022523
Mefv	MGI:1859396	Q9JJ26	ENSMUSG00000022534
Apod	MGI:88056	P51910	ENSMUSG00000022548
Dgat1	MGI:1333825	Q9Z2A7	ENSMUSG00000022555
Hsf1	MGI:96238	P38532	ENSMUSG00000022556
Gsdmd	MGI:1916396	Q9D8T2	ENSMUSG00000022575
Gpihbp1	MGI:1915703	Q9D1N2	ENSMUSG00000022579
Cyp11b2	MGI:88584	P15539	ENSMUSG00000022589
Lynx1	MGI:1345180	Q9WVC2	ENSMUSG00000022594
Psca	MGI:1919623	Q9D7U0	ENSMUSG00000022598
Mapk12	MGI:1353438	O08911	ENSMUSG00000022610
Tymp	MGI:1920212	Q99N42	ENSMUSG00000022615
Mapk8ip2	MGI:1926555	Q9ERE9	ENSMUSG00000022619
Arsa	MGI:88077	P50428	ENSMUSG00000022620
Acr	MGI:87884	P23578	ENSMUSG00000022622
Shank3	MGI:1930016	Q4ACU6	ENSMUSG00000022623
Cblb	MGI:2146430	Q3TTA7	ENSMUSG00000022637
Retnlb	MGI:1888505	Q99P86	ENSMUSG00000022650
Pvrl3	MGI:1930171	Q9JLB9	ENSMUSG00000022656
Cd200	MGI:1196990	O54901	ENSMUSG00000022661
Ccdc80	MGI:1915146	Q8R2G6	ENSMUSG00000022665
Cd200r1	MGI:1889024	Q9ES57	ENSMUSG00000022667
Prkdc	MGI:104779	P97313	ENSMUSG00000022672
Snai2	MGI:1096393	P97469	ENSMUSG00000022676
Ntan1	MGI:108471	Q64311	ENSMUSG00000022681
Pla2g10	MGI:1347522	Q9QXX3	ENSMUSG00000022683
Boc	MGI:2151153	Q6AZB0	ENSMUSG00000022687
Drd3	MGI:94925	P30728	ENSMUSG00000022705
Arl6	MGI:1927136	O88848	ENSMUSG00000022722
Gsc2	MGI:892006	A2RTU1	ENSMUSG00000022738
St3gal6	MGI:1888707	Q8VIB3	ENSMUSG00000022747
Ncam2	MGI:97282	O35136	ENSMUSG00000022762
Serpind1	MGI:96051	P49182	ENSMUSG00000022766
Top3b	MGI:1333803	Q9Z321	ENSMUSG00000022779
Fgd4	MGI:2183747	Q91ZT5	ENSMUSG00000022788
Nr1i2	MGI:1337040	O54915	ENSMUSG00000022809
Zfp148	MGI:1332234	Q61624	ENSMUSG00000022811
Itgb5	MGI:96614	O70309	ENSMUSG00000022817
Hcls1	MGI:104568	P49710	ENSMUSG00000022831
Mylk	MGI:894806	Q6PDN3	ENSMUSG00000022836
Eaf2	MGI:2146616	Q91ZD6	ENSMUSG00000022838
Adcy5	MGI:99673	P84309	ENSMUSG00000022840
Ece2	MGI:1101356	Q80Z60	ENSMUSG00000022842
Clcn2	MGI:105061	Q9R0A1	ENSMUSG00000022843
Ehhadh	MGI:1277964	Q9DBM2	ENSMUSG00000022853
Ahsg	MGI:107189	P29699	ENSMUSG00000022868
Kng1	MGI:1097705	O08677	ENSMUSG00000022875
Samsn1	MGI:1914992	P57725	ENSMUSG00000022876
Hrg	MGI:2146636	Q9ESB3	ENSMUSG00000022877
Adipoq	MGI:106675	Q60994	ENSMUSG00000022878
St6gal1	MGI:108470	Q64685	ENSMUSG00000022885
Masp1	MGI:88492	P98064	ENSMUSG00000022887
App	MGI:88059	P12023	ENSMUSG00000022892
Adamts1	MGI:109249	P97857	ENSMUSG00000022893
Adamts5	MGI:1346321	Q9R001	ENSMUSG00000022894
Cd86	MGI:101773	P42082	ENSMUSG00000022901
Kpna1	MGI:103560	Q60960	ENSMUSG00000022905
Grik1	MGI:95814	Q60934	ENSMUSG00000022935
Fam3b	MGI:1270150	Q9D309	ENSMUSG00000022938
Rcan1	MGI:1890564	Q9JHG6	ENSMUSG00000022951
Itsn1	MGI:1338069	Q9Z0R4	ENSMUSG00000022957
Ifngr2	MGI:107654	Q63953	ENSMUSG00000022965
Ifnar1	MGI:107658	P33896	ENSMUSG00000022967
Il10rb	MGI:109380	Q61190	ENSMUSG00000022969
Ifnar2	MGI:1098243	O35664	ENSMUSG00000022971
Sod1	MGI:98351	P08228	ENSMUSG00000022982
Adcy6	MGI:87917	Q01341	ENSMUSG00000022994
Dhh	MGI:94891	Q61488	ENSMUSG00000023000
Faim2	MGI:1919643	Q8K097	ENSMUSG00000023011
Aqp2	MGI:1096865	P56402	ENSMUSG00000023013
Asic1	MGI:1194915	Q6NXK8	ENSMUSG00000023017
Slc11a2	MGI:1345279	P49282	ENSMUSG00000023030
Slc4a8	MGI:1928745	Q8JZR6	ENSMUSG00000023032
Nr4a1	MGI:1352454	P12813	ENSMUSG00000023034
Soat2	MGI:1332226	O88908	ENSMUSG00000023045
Amhr2	MGI:105062	Q8K592	ENSMUSG00000023047
Map3k12	MGI:1346881	Q60700	ENSMUSG00000023050
Tarbp2	MGI:103027	P97473	ENSMUSG00000023051
Fabp2	MGI:95478	P55050	ENSMUSG00000023057
Sncg	MGI:1298397	Q9Z0F7	ENSMUSG00000023064
Cdkn1a	MGI:104556	P39689	ENSMUSG00000023067
Rgn	MGI:108024	Q64374	ENSMUSG00000023070
Slc10a2	MGI:1201406	P70172	ENSMUSG00000023073
Akirin1	MGI:1915300	Q99LF1	ENSMUSG00000023075
Cxcl13	MGI:1888499	O55038	ENSMUSG00000023078
Gtf2ird1	MGI:1861942	Q9JI57	ENSMUSG00000023079
Ccrn4l	MGI:109382	O35710	ENSMUSG00000023087
Abcc1	MGI:102676	O35379	ENSMUSG00000023088
Gzma	MGI:109266	P11032	ENSMUSG00000023132
Reg2	MGI:97896	Q08731	ENSMUSG00000023140
Grm2	MGI:1351339	Q14BI2	ENSMUSG00000023192
Il15ra	MGI:104644	Q60819	ENSMUSG00000023206
Epb4.2	MGI:95402	P49222	ENSMUSG00000023216
Scg5	MGI:98289	P12961	ENSMUSG00000023236
Slc26a6	MGI:2159728	Q8CIW6	ENSMUSG00000023259
Cd4	MGI:88335	P06332	ENSMUSG00000023274
Ache	MGI:87876	P21836	ENSMUSG00000023328
Clec4n	MGI:1861231	Q9JKF4	ENSMUSG00000023349
Dlx2	MGI:94902	P40764	ENSMUSG00000023391
Nfatc4	MGI:1920431	Q8K120	ENSMUSG00000023411
Gnb3	MGI:95785	Q61011	ENSMUSG00000023439
Esx1	MGI:1096388	O88933	ENSMUSG00000023443
Ccndbp1	MGI:109595	Q3TVC7	ENSMUSG00000023572
Rhebl1	MGI:1916409	Q9D8T3	ENSMUSG00000023755
Slc22a3	MGI:1333817	Q9WTW5	ENSMUSG00000023828
Slc22a1	MGI:108111	O08966	ENSMUSG00000023829
Lnpep	MGI:2387123	Q8C129	ENSMUSG00000023845
Pde10a	MGI:1345143	Q8CA95	ENSMUSG00000023868
Thbs2	MGI:98738	Q03350	ENSMUSG00000023885
Tnfrsf12a	MGI:1351484	Q9CR75	ENSMUSG00000023905
Mep1a	MGI:96963	P28825	ENSMUSG00000023914
Tnfrsf21	MGI:2151075	Q9EPU5	ENSMUSG00000023915
Rhag	MGI:1202713	Q9QUT0	ENSMUSG00000023926
Slc29a1	MGI:1927073	Q9JIM1	ENSMUSG00000023942
Polh	MGI:1891457	Q9JJN0	ENSMUSG00000023953
Cnpy3	MGI:1919279	Q9DAU1	ENSMUSG00000023973
Guca1b	MGI:1194489	Q8VBV8	ENSMUSG00000023979
Guca1a	MGI:102770	P43081	ENSMUSG00000023982
Trem2	MGI:1913150	Q99NH8	ENSMUSG00000023992
Treml1	MGI:1918576	Q8K558	ENSMUSG00000023993
Pim1	MGI:97584	Q8CFN8	ENSMUSG00000024014
Glp1r	MGI:99571	O35659	ENSMUSG00000024027
Tff2	MGI:1306805	Q03404	ENSMUSG00000024028
Tff3	MGI:104638	Q62395	ENSMUSG00000024029
Abcg1	MGI:107704	Q64343	ENSMUSG00000024030
Tff1	MGI:88135	Q08423	ENSMUSG00000024032
Rsph1	MGI:1194909	Q8VIG3	ENSMUSG00000024033
Cbs	MGI:88285	Q91WT9	ENSMUSG00000024039
Cryaa	MGI:88515	P24622	ENSMUSG00000024041
Epb4.1l3	MGI:103008	Q9WV92	ENSMUSG00000024044
Ehd3	MGI:1928900	Q9QXY6	ENSMUSG00000024065
Xdh	MGI:98973	Q00519	ENSMUSG00000024066
Spast	MGI:1858896	Q9QYY8	ENSMUSG00000024068
Crim1	MGI:1354756	Q9JLL0	ENSMUSG00000024074
Eif2ak2	MGI:1353449	Q03963	ENSMUSG00000024079
Man2a1	MGI:104669	P27046	ENSMUSG00000024085
Cyp1b1	MGI:88590	Q64429	ENSMUSG00000024087
Twsg1	MGI:2137520	Q9EP52	ENSMUSG00000024098
Lhcgr	MGI:96783	P30730	ENSMUSG00000024107
Nrxn1	MGI:1096391	Q9CS84	ENSMUSG00000024109
Cacna1h	MGI:1928842	O88427	ENSMUSG00000024112
Eci1	MGI:94871	P42125	ENSMUSG00000024132
Dnase1l2	MGI:1913955	Q9D1G0	ENSMUSG00000024136
Msh2	MGI:101816	P43247	ENSMUSG00000024151
C3	MGI:88227	P01027	ENSMUSG00000024164
Pot1b	MGI:1920086	H7BX60	ENSMUSG00000024174
Rgs11	MGI:1354739	Q9Z2H1	ENSMUSG00000024186
Dusp1	MGI:105120	P28563	ENSMUSG00000024190
Grm8	MGI:1351345	P47743	ENSMUSG00000024211
Spdef	MGI:1353422	Q9WTP3	ENSMUSG00000024215
Clps	MGI:88421	Q9CQC2	ENSMUSG00000024225
Bambi	MGI:1915260	Q9D0L6	ENSMUSG00000024232
Map3k8	MGI:1346878	Q07174	ENSMUSG00000024235
Abcg8	MGI:1914720	Q9DBM0	ENSMUSG00000024254
Adcyap1	MGI:105094	O70176	ENSMUSG00000024256
Syt4	MGI:101759	P40749	ENSMUSG00000024261
Rock1	MGI:107927	P70335	ENSMUSG00000024290
Myo1f	MGI:107711	P70248	ENSMUSG00000024300
Dtna	MGI:106039	Q9D2N4	ENSMUSG00000024302
Tapbp	MGI:1201689	Q9R233	ENSMUSG00000024308
Mep1b	MGI:96964	Q61847	ENSMUSG00000024313
Col11a2	MGI:88447	Q64739	ENSMUSG00000024330
H2-Oa	MGI:95924	B2RST7	ENSMUSG00000024334
Psmb8	MGI:1346527	P28063	ENSMUSG00000024338
Tmem173	MGI:1919762	Q3TBT3	ENSMUSG00000024349
Slc23a1	MGI:1341903	Q9Z2J0	ENSMUSG00000024354
Stard4	MGI:2156764	Q99JV5	ENSMUSG00000024378
Tslp	MGI:1855696	Q9JIE6	ENSMUSG00000024379
Map3k2	MGI:1346873	Q61083	ENSMUSG00000024383
Apom	MGI:1930124	Q9Z1R3	ENSMUSG00000024391
Lims2	MGI:2385067	Q91XD2	ENSMUSG00000024395
Ltb	MGI:104796	P41155	ENSMUSG00000024399
Tnf	MGI:104798	P06804	ENSMUSG00000024401
Lta	MGI:104797	P09225	ENSMUSG00000024402
Aqp4	MGI:107387	P55088	ENSMUSG00000024411
Npc1	MGI:1097712	O35604	ENSMUSG00000024413
Spry4	MGI:1345144	Q9WTP2	ENSMUSG00000024427
Pcdh12	MGI:1855700	O55134	ENSMUSG00000024440
Diap1	MGI:1194490	O08808	ENSMUSG00000024456
Gabbr1	MGI:1860139	Q9WV18	ENSMUSG00000024462
Myot	MGI:1889800	Q9JIF9	ENSMUSG00000024471
Pggt1b	MGI:1917514	Q8BUY9	ENSMUSG00000024477
Hbegf	MGI:96070	Q06186	ENSMUSG00000024486
Pou4f3	MGI:102523	Q63955	ENSMUSG00000024497
Spink3	MGI:106202	P09036	ENSMUSG00000024503
Hsd17b4	MGI:105089	P51660	ENSMUSG00000024507
Ftmt	MGI:1914884	Q9D5H4	ENSMUSG00000024510
Rab27b	MGI:1931295	Q99P58	ENSMUSG00000024511
Cplx4	MGI:2685803	Q80WM3	ENSMUSG00000024519
Pmaip1	MGI:1930146	Q9JM54	ENSMUSG00000024521
Cidea	MGI:1270845	O70302	ENSMUSG00000024526
Ptpn2	MGI:97806	Q06180	ENSMUSG00000024539
Slc14a2	MGI:1351653	Q8R4T9	ENSMUSG00000024552
Nedd4l	MGI:1933754	Q8CFI0	ENSMUSG00000024589
Slc12a2	MGI:101924	P55012	ENSMUSG00000024597
Cd74	MGI:96534	P04441	ENSMUSG00000024610
Camk2a	MGI:88256	P11798	ENSMUSG00000024617
Csf1r	MGI:1339758	P09581	ENSMUSG00000024621
Gnaq	MGI:95776	P21279	ENSMUSG00000024639
Scgb1a1	MGI:98919	Q06318	ENSMUSG00000024653
Fads2	MGI:1930079	Q9Z0R9	ENSMUSG00000024665
Cd5	MGI:88340	P13379	ENSMUSG00000024669
Ms4a1	MGI:88321	P19437	ENSMUSG00000024673
Ms4a2	MGI:95495	P20490	ENSMUSG00000024680
Trpm6	MGI:2675603	Q8CIR4	ENSMUSG00000024727
Syt7	MGI:1859545	Q9R0N7	ENSMUSG00000024743
Ehd1	MGI:1341878	Q9WVK4	ENSMUSG00000024772
Fas	MGI:95484	P25446	ENSMUSG00000024778
Lipa	MGI:96789	Q9Z0M5	ENSMUSG00000024781
Sac3d1	MGI:1913656	A6H687	ENSMUSG00000024790
Htr7	MGI:99841	P32304	ENSMUSG00000024798
Tm7sf2	MGI:1920416	Q71KT5	ENSMUSG00000024799
Mlana	MGI:108454	Q2TA50	ENSMUSG00000024806
Il33	MGI:1924375	Q8BVZ5	ENSMUSG00000024810
Tnks2	MGI:1921743	Q3UES3	ENSMUSG00000024811
Rps6kb2	MGI:1927343	Q9Z1M4	ENSMUSG00000024830
Coro1b	MGI:1345963	Q9WUM3	ENSMUSG00000024835
Cabp4	MGI:1920910	Q8VHC5	ENSMUSG00000024842
Mbl2	MGI:96924	P41317	ENSMUSG00000024863
Pip5k1b	MGI:107930	P70181	ENSMUSG00000024867
Rin1	MGI:2385695	Q921Q7	ENSMUSG00000024883
Asah2	MGI:1859310	Q9JHE3	ENSMUSG00000024887
Minpp1	MGI:1336159	Q9Z2L6	ENSMUSG00000024896
Apba1	MGI:1860297	B2RUJ5	ENSMUSG00000024897
Peli3	MGI:1924963	Q8BXR6	ENSMUSG00000024901
Mus81	MGI:1918961	Q91ZJ0	ENSMUSG00000024906
Gal	MGI:95637	P47212	ENSMUSG00000024907
Ctsw	MGI:1338045	P56203	ENSMUSG00000024910
Lrp5	MGI:1278315	Q91VN0	ENSMUSG00000024913
Smarca2	MGI:99603	Q6DIC0	ENSMUSG00000024921
Ovol1	MGI:1330290	Q9WTJ2	ENSMUSG00000024922
Vldlr	MGI:98935	P98156	ENSMUSG00000024924
Slc1a1	MGI:105083	P51906	ENSMUSG00000024935
Kcnk7	MGI:1341841	Q9Z2T1	ENSMUSG00000024936
Ltbp3	MGI:1101355	Q61810	ENSMUSG00000024940
Scyl1	MGI:1931787	Q9EQC5	ENSMUSG00000024941
Capn1	MGI:88263	O35350	ENSMUSG00000024942
Rps6ka4	MGI:1930076	Q9Z2B9	ENSMUSG00000024952
Esrra	MGI:1346831	O08580	ENSMUSG00000024955
Bad	MGI:1096330	Q61337	ENSMUSG00000024959
Vegfb	MGI:106199	P49766	ENSMUSG00000024962
Mark2	MGI:99638	Q05512	ENSMUSG00000024969
Lgals12	MGI:1929094	Q91VD1	ENSMUSG00000024972
Pdcd4	MGI:107490	Q61823	ENSMUSG00000024975
Gpam	MGI:109162	Q61586	ENSMUSG00000024978
Tectb	MGI:109574	O08524	ENSMUSG00000024979
Vti1a	MGI:1855699	O89116	ENSMUSG00000024983
Rbp4	MGI:97879	Q00724	ENSMUSG00000024990
Plce1	MGI:1921305	Q8K4S1	ENSMUSG00000024998
Sorbs1	MGI:700014	Q62417	ENSMUSG00000025006
Dntt	MGI:98659	P09838	ENSMUSG00000025014
Pik3ap1	MGI:1933177	Q9EQ32	ENSMUSG00000025017
Mxi1	MGI:97245	P50540	ENSMUSG00000025025
Add3	MGI:1351615	Q9QYB5	ENSMUSG00000025026
Maoa	MGI:96915	Q64133	ENSMUSG00000025037
Msr1	MGI:98257	P30204	ENSMUSG00000025044
Nr0b1	MGI:1352460	Q61066	ENSMUSG00000025056
Gyk	MGI:106594	Q64516	ENSMUSG00000025059
Col17a1	MGI:88450	Q07563	ENSMUSG00000025064
Casp7	MGI:109383	P97864	ENSMUSG00000025076
Dclre1a	MGI:1930042	Q9JIC3	ENSMUSG00000025077
Slc18a2	MGI:106677	Q8BRU6	ENSMUSG00000025094
Bnc1	MGI:1097164	O35914	ENSMUSG00000025105
Gcgr	MGI:99572	Q61606	ENSMUSG00000025127
Bhlhe22	MGI:1930001	Q8C6A8	ENSMUSG00000025128
Arhgdia	MGI:2178103	Q99PT1	ENSMUSG00000025132
Sirt7	MGI:2385849	Q8BKJ9	ENSMUSG00000025138
Tollip	MGI:1891808	Q9QZ06	ENSMUSG00000025139
Maged1	MGI:1930187	Q9QYH6	ENSMUSG00000025151
Rfng	MGI:894275	O09009	ENSMUSG00000025158
Cd7	MGI:88344	P50283	ENSMUSG00000025163
Fn3k	MGI:1926834	Q9ER35	ENSMUSG00000025175
Entpd7	MGI:2135885	Q3TCT4	ENSMUSG00000025192
Abcc2	MGI:1352447	Q8VI47	ENSMUSG00000025194
Cpn1	MGI:2135874	Q9JJN5	ENSMUSG00000025196
Poll	MGI:1889000	Q9QXE2	ENSMUSG00000025218
Nfkb2	MGI:1099800	Q9WTK5	ENSMUSG00000025225
Hexa	MGI:96073	P29416	ENSMUSG00000025232
Bbs4	MGI:2143311	Q8C1Z7	ENSMUSG00000025235
Limd1	MGI:1352502	Q9QXD8	ENSMUSG00000025239
Apex2	MGI:1924872	Q68G58	ENSMUSG00000025269
Tro	MGI:1928994	Q6DIC6	ENSMUSG00000025272
Sat1	MGI:98233	P48026	ENSMUSG00000025283
Jph3	MGI:1891497	Q9ET77	ENSMUSG00000025318
Sp4	MGI:107595	Q62445	ENSMUSG00000025323
Ube3a	MGI:105098	O08759	ENSMUSG00000025326
Padi4	MGI:1338898	Q9Z183	ENSMUSG00000025330
Gpr143	MGI:107193	P70259	ENSMUSG00000025333
Itga7	MGI:102700	Q61738	ENSMUSG00000025348
Rdh5	MGI:1201412	O55240	ENSMUSG00000025350
Cd63	MGI:99529	P41731	ENSMUSG00000025351
Mmp19	MGI:1927899	Q9JHI0	ENSMUSG00000025355
Dgka	MGI:102952	O88673	ENSMUSG00000025357
Cdk2	MGI:104772	P97377	ENSMUSG00000025358
Pmel	MGI:98301	Q60696	ENSMUSG00000025359
Fscn2	MGI:2443337	Q32M02	ENSMUSG00000025380
Il23a	MGI:1932410	Q9EQ14	ENSMUSG00000025383
Pde6g	MGI:97526	P09174	ENSMUSG00000025386
Tac2	MGI:98476	P55099	ENSMUSG00000025400
Nab2	MGI:107563	Q61127	ENSMUSG00000025402
Inhbc	MGI:105932	P55104	ENSMUSG00000025405
Gli1	MGI:95727	P47806	ENSMUSG00000025407
Ddit3	MGI:109247	P35639	ENSMUSG00000025408
Bsnd	MGI:2153465	Q8VIM4	ENSMUSG00000025418
Agap2	MGI:3580016	Q3UHD9	ENSMUSG00000025422
Prap1	MGI:893573	Q80XD8	ENSMUSG00000025467
Adam8	MGI:107825	Q05910	ENSMUSG00000025473
Cyp2e1	MGI:88607	Q05421	ENSMUSG00000025479
Sirt3	MGI:1927665	Q8R104	ENSMUSG00000025486
Sigirr	MGI:1344402	Q9JLZ8	ENSMUSG00000025494
Drd4	MGI:94926	P51436	ENSMUSG00000025496
Irf7	MGI:1859212	P70434	ENSMUSG00000025498
Hras	MGI:96224	Q61411	ENSMUSG00000025499
Taldo1	MGI:1274789	Q93092	ENSMUSG00000025503
Lrdd	MGI:1889507	Q9ERV7	ENSMUSG00000025507
Pnpla2	MGI:1914103	Q8BJ56	ENSMUSG00000025509
Cd151	MGI:1096360	O35566	ENSMUSG00000025510
Tk1	MGI:98763	P04184	ENSMUSG00000025574
Cbx2	MGI:88289	P30658	ENSMUSG00000025577
Gaa	MGI:95609	P70699	ENSMUSG00000025579
Nptx1	MGI:107811	Q62443	ENSMUSG00000025582
Pde8a	MGI:1277116	O88502	ENSMUSG00000025584
Nat1	MGI:97279	P50294	ENSMUSG00000025588
Dach2	MGI:1890446	Q925Q8	ENSMUSG00000025592
Bach1	MGI:894680	P97302	ENSMUSG00000025612
Hprt	MGI:96217	P00493	ENSMUSG00000025630
Shisa5	MGI:1915044	Q9D7I0	ENSMUSG00000025647
Col7a1	MGI:88462	Q63870	ENSMUSG00000025650
Arhgef9	MGI:2442233	Q3UTH8	ENSMUSG00000025656
Alox5	MGI:87999	P48999	ENSMUSG00000025701
Sdc3	MGI:1349163	Q64519	ENSMUSG00000025743
Il6	MGI:96559	P08505	ENSMUSG00000025746
Hspa4l	MGI:107422	P48722	ENSMUSG00000025757
Ly96	MGI:1341909	Q9JHF9	ENSMUSG00000025779
St8sia2	MGI:106020	O35696	ENSMUSG00000025789
Ccr1	MGI:104618	P51675	ENSMUSG00000025804
Homer2	MGI:1347354	Q9QWW1	ENSMUSG00000025813
Fam20c	MGI:2136853	Q5MJS3	ENSMUSG00000025854
Prkar1b	MGI:97759	P12849	ENSMUSG00000025855
Xiap	MGI:107572	Q60989	ENSMUSG00000025860
Cplx2	MGI:104726	P84086	ENSMUSG00000025867
Uimc1	MGI:103185	Q5U5Q9	ENSMUSG00000025878
Smad7	MGI:1100518	O35253	ENSMUSG00000025880
Casp12	MGI:1312922	O08736	ENSMUSG00000025887
Casp1	MGI:96544	P29452	ENSMUSG00000025888
Snca	MGI:1277151	O55042	ENSMUSG00000025889
Gria4	MGI:95811	Q9Z2W8	ENSMUSG00000025892
Alkbh8	MGI:1914917	Q80Y20	ENSMUSG00000025899
Rp1	MGI:1341105	P56716	ENSMUSG00000025900
Oprk1	MGI:97439	P33534	ENSMUSG00000025905
Mybl1	MGI:99925	P51960	ENSMUSG00000025912
Sgk3	MGI:2182368	Q9ERE3	ENSMUSG00000025915
Il17a	MGI:107364	Q62386	ENSMUSG00000025929
Msc	MGI:1333884	O88940	ENSMUSG00000025930
Eya1	MGI:109344	P97767	ENSMUSG00000025932
Nrp2	MGI:1100492	O35375	ENSMUSG00000025969
Ikzf2	MGI:1342541	P81183	ENSMUSG00000025997
Acadl	MGI:87866	P51174	ENSMUSG00000026003
Icos	MGI:1858745	Q9WVS0	ENSMUSG00000026009
Cd28	MGI:88327	P31041	ENSMUSG00000026012
Carf	MGI:2182269	Q8VHI4	ENSMUSG00000026017
Sumo1	MGI:1197010	P63166	ENSMUSG00000026021
Als2	MGI:1921268	Q920R0	ENSMUSG00000026024
Ercc5	MGI:103582	P35689	ENSMUSG00000026048
Slc9a2	MGI:105075	Q3ZAS0	ENSMUSG00000026062
Slc9a4	MGI:105074	Q8BUE1	ENSMUSG00000026065
Il18rap	MGI:1338888	Q9Z2B1	ENSMUSG00000026068
Il1rl1	MGI:98427	P14719	ENSMUSG00000026069
Il18r1	MGI:105383	Q61098	ENSMUSG00000026070
Il1r1	MGI:96545	P13504	ENSMUSG00000026072
Chst10	MGI:2138283	Q6PGK7	ENSMUSG00000026080
Stk17b	MGI:2138162	Q8BG48	ENSMUSG00000026094
Mstn	MGI:95691	O08689	ENSMUSG00000026100
Stat1	MGI:103063	P42225	ENSMUSG00000026104
Mgat4a	MGI:2662992	Q812G0	ENSMUSG00000026110
Cnga3	MGI:1341818	Q9JJZ8	ENSMUSG00000026114
Zap70	MGI:99613	P43404	ENSMUSG00000026117
Dst	MGI:104627	Q91ZU6	ENSMUSG00000026131
Col19a1	MGI:1095415	Q0VF58	ENSMUSG00000026141
Col9a1	MGI:88465	Q05722	ENSMUSG00000026147
Nhej1	MGI:1922820	Q3KNJ2	ENSMUSG00000026162
Cyp27a1	MGI:88594	Q9DBG1	ENSMUSG00000026170
Vil1	MGI:98930	Q62468	ENSMUSG00000026175
Slc11a1	MGI:1345275	P41251	ENSMUSG00000026177
Pnkd	MGI:1930773	Q69ZP3	ENSMUSG00000026179
Cxcr2	MGI:105303	P35343	ENSMUSG00000026180
Igfbp5	MGI:96440	Q07079	ENSMUSG00000026185
Xrcc5	MGI:104517	P27641	ENSMUSG00000026187
Abcb6	MGI:1921354	Q9DC29	ENSMUSG00000026198
Ptprn	MGI:102765	Q60673	ENSMUSG00000026204
Des	MGI:94885	P31001	ENSMUSG00000026208
Epha4	MGI:98277	Q03137	ENSMUSG00000026235
Nmur1	MGI:1341898	O55040	ENSMUSG00000026237
Nppc	MGI:97369	Q61839	ENSMUSG00000026241
Alppl2	MGI:108009	P24823	ENSMUSG00000026246
Serpine2	MGI:101780	Q07235	ENSMUSG00000026249
Chrng	MGI:87895	P04760	ENSMUSG00000026253
Agxt	MGI:1329033	O35423	ENSMUSG00000026272
Pdcd1	MGI:104879	Q02242	ENSMUSG00000026285
Inpp5d	MGI:107357	Q9ES52	ENSMUSG00000026288
Tnfrsf11a	MGI:1314891	O35305	ENSMUSG00000026321
Htr4	MGI:109246	P97288	ENSMUSG00000026322
Gpr39	MGI:1918361	Q5U431	ENSMUSG00000026343
Lypd1	MGI:1919835	Q8BLC3	ENSMUSG00000026344
Rgs1	MGI:1354694	Q9JL25	ENSMUSG00000026358
Rgs2	MGI:1098271	O08849	ENSMUSG00000026360
Cfh	MGI:88385	P06909	ENSMUSG00000026365
Tfcp2l1	MGI:2444691	Q3UNW5	ENSMUSG00000026380
Ptpn4	MGI:1099792	Q9WU22	ENSMUSG00000026384
Sctr	MGI:2441720	Q5FWI2	ENSMUSG00000026387
Steap3	MGI:1915678	Q8CI59	ENSMUSG00000026389
Marco	MGI:1309998	Q60754	ENSMUSG00000026390
Ptprc	MGI:97810	P06800	ENSMUSG00000026395
Cd55	MGI:104850	Q61475	ENSMUSG00000026399
Fcamr	MGI:1927803	Q2TB54	ENSMUSG00000026415
Pigr	MGI:103080	O70570	ENSMUSG00000026417
Csrp1	MGI:88549	P97315	ENSMUSG00000026421
Gpr37l1	MGI:1928503	Q99JG2	ENSMUSG00000026424
Rassf5	MGI:1926375	Q5EBH1	ENSMUSG00000026430
Avpr1b	MGI:1347010	Q9WU02	ENSMUSG00000026432
Nfasc	MGI:104753	Q810U3	ENSMUSG00000026442
Lrrn2	MGI:106037	Q6PHP6	ENSMUSG00000026443
Chit1	MGI:1919134	Q9D7Q1	ENSMUSG00000026450
Adipor1	MGI:1919924	Q91VH1	ENSMUSG00000026457
Atp2b4	MGI:88111	Q6Q477	ENSMUSG00000026463
Mr1	MGI:1195463	Q8HWB0	ENSMUSG00000026471
Rgs16	MGI:108407	P97428	ENSMUSG00000026475
Lamc2	MGI:99913	Q61092	ENSMUSG00000026479
Fam129a	MGI:2137237	Q3UW53	ENSMUSG00000026483
Parp1	MGI:1340806	P11103	ENSMUSG00000026496
Desi2	MGI:1926075	Q9D291	ENSMUSG00000026502
Trp53bp2	MGI:2138319	Q8CG79	ENSMUSG00000026510
Rgs7	MGI:1346089	O54829	ENSMUSG00000026527
Apcs	MGI:98229	P12246	ENSMUSG00000026542
Vangl2	MGI:2135272	Q91ZD4	ENSMUSG00000026556
Adcy10	MGI:2660854	Q8C0T9	ENSMUSG00000026567
Xcl1	MGI:104593	P47993	ENSMUSG00000026573
Dpt	MGI:1928392	Q9QZZ6	ENSMUSG00000026574
Selp	MGI:98280	Q01102	ENSMUSG00000026580
Sell	MGI:98279	P18337	ENSMUSG00000026581
Sele	MGI:98278	Q00690	ENSMUSG00000026582
Astn1	MGI:1098567	Q61137	ENSMUSG00000026587
Abl2	MGI:87860	Q4JIM5	ENSMUSG00000026596
Soat1	MGI:104665	Q61263	ENSMUSG00000026600
Nphs2	MGI:2157018	Q91X05	ENSMUSG00000026602
Ush2a	MGI:1341292	Q2QI47	ENSMUSG00000026609
Bpnt1	MGI:1338800	Q9Z0S1	ENSMUSG00000026617
Atf3	MGI:109384	Q60765	ENSMUSG00000026628
Batf3	MGI:1925491	Q9D275	ENSMUSG00000026630
Traf5	MGI:107548	P70191	ENSMUSG00000026637
Irf6	MGI:1859211	P97431	ENSMUSG00000026638
Usf1	MGI:99542	Q61069	ENSMUSG00000026641
Dclre1c	MGI:2441769	Q8K4J0	ENSMUSG00000026648
Fcgr2b	MGI:95499	P08101	ENSMUSG00000026656
Atf6	MGI:1926157	F6VAN0	ENSMUSG00000026663
Phyh	MGI:891978	O35386	ENSMUSG00000026664
Uhmk1	MGI:1341908	P97343	ENSMUSG00000026667
Ddr2	MGI:1345277	Q62371	ENSMUSG00000026674
Rgs5	MGI:1098434	O08850	ENSMUSG00000026678
Tnfsf4	MGI:104511	P43488	ENSMUSG00000026700
Prdx6	MGI:894320	O08709	ENSMUSG00000026701
Stam	MGI:1329014	P70297	ENSMUSG00000026718
Trdmt1	MGI:1274787	O55055	ENSMUSG00000026723
Vim	MGI:98932	P20152	ENSMUSG00000026728
Bmi1	MGI:88174	P25916	ENSMUSG00000026739
Kif5c	MGI:1098269	P28738	ENSMUSG00000026764
Il2ra	MGI:96549	P01590	ENSMUSG00000026770
Prkcq	MGI:97601	Q02111	ENSMUSG00000026778
Abi2	MGI:106913	P62484	ENSMUSG00000026782
Gad2	MGI:95634	P48320	ENSMUSG00000026787
Slc2a8	MGI:1860103	Q9JIF3	ENSMUSG00000026791
Ak1	MGI:87977	Q9R0Y5	ENSMUSG00000026817
Cel	MGI:88374	Q64285	ENSMUSG00000026818
Slc25a25	MGI:1915913	A2ASZ8	ENSMUSG00000026819
Ralgds	MGI:107485	Q03385	ENSMUSG00000026821
Lcn2	MGI:96757	P11672	ENSMUSG00000026822
Dnm1	MGI:107384	P39053	ENSMUSG00000026825
Gpd2	MGI:99778	Q64521	ENSMUSG00000026827
Galnt5	MGI:2179403	Q8C102	ENSMUSG00000026828
Cytip	MGI:2183535	Q91VY6	ENSMUSG00000026832
Olfm1	MGI:1860437	O88998	ENSMUSG00000026833
Fcnb	MGI:1341158	O70497	ENSMUSG00000026835
Abl1	MGI:87859	P00520	ENSMUSG00000026842
Traf1	MGI:101836	P39428	ENSMUSG00000026875
Gsn	MGI:95851	P13020	ENSMUSG00000026879
Dab2ip	MGI:1916851	Q3UHC7	ENSMUSG00000026883
Lhx6	MGI:1306803	Q9R1R0	ENSMUSG00000026890
Gca	MGI:1918521	Q8VC88	ENSMUSG00000026893
Ifih1	MGI:1918836	Q8R5F7	ENSMUSG00000026896
Slc4a10	MGI:2150150	Q5DTL9	ENSMUSG00000026904
Egfl7	MGI:2449923	Q9QXT5	ENSMUSG00000026921
Agpat2	MGI:1914762	Q8K3K7	ENSMUSG00000026922
Card9	MGI:2685628	A2AIV8	ENSMUSG00000026928
Gpsm1	MGI:1915089	Q6IR34	ENSMUSG00000026930
Fcna	MGI:1340905	O70165	ENSMUSG00000026938
Abca2	MGI:99606	P41234	ENSMUSG00000026944
Neb	MGI:97292	A2AQA9	ENSMUSG00000026950
Sapcd2	MGI:1919330	Q9D818	ENSMUSG00000026955
Rbms1	MGI:1861774	Q91W59	ENSMUSG00000026970
Itgb6	MGI:96615	Q9Z0T9	ENSMUSG00000026971
Pax8	MGI:97492	Q00288	ENSMUSG00000026976
Ly75	MGI:106662	Q60767	ENSMUSG00000026980
Il1rn	MGI:96547	P25085	ENSMUSG00000026981
Il1f5	MGI:1859325	Q9QYY1	ENSMUSG00000026983
Galnt3	MGI:894695	P70419	ENSMUSG00000026994
Frzb	MGI:892032	P97401	ENSMUSG00000027004
Ssfa2	MGI:1917849	Q922B9	ENSMUSG00000027007
Cybrd1	MGI:2654575	Q925G2	ENSMUSG00000027015
Stk39	MGI:1858416	Q9Z1W9	ENSMUSG00000027030
Abcb11	MGI:1351619	Q9QY30	ENSMUSG00000027048
P2rx3	MGI:1097160	Q3UR32	ENSMUSG00000027071
Prg2	MGI:103294	Q61878	ENSMUSG00000027073
Smtnl1	MGI:1915928	Q99LM3	ENSMUSG00000027077
Atf2	MGI:109349	P16951	ENSMUSG00000027104
Fshb	MGI:95582	Q60687	ENSMUSG00000027120
Slc12a6	MGI:2135960	Q924N4	ENSMUSG00000027130
Lin7c	MGI:1330839	O88952	ENSMUSG00000027162
Gatm	MGI:1914342	Q9D964	ENSMUSG00000027199
Slc12a1	MGI:103150	P55014	ENSMUSG00000027202
Fgf7	MGI:95521	P36363	ENSMUSG00000027208
Mapk8ip1	MGI:1309464	Q9WVI9	ENSMUSG00000027223
Creb3l1	MGI:1347062	Q9Z125	ENSMUSG00000027230
Mdk	MGI:96949	P12025	ENSMUSG00000027239
Arhgap1	MGI:2445003	Q5FWK3	ENSMUSG00000027247
Lrp4	MGI:2442252	Q8VI56	ENSMUSG00000027253
Ubr1	MGI:1277977	O70481	ENSMUSG00000027272
Mkks	MGI:1891836	Q9JI70	ENSMUSG00000027274
Ehd4	MGI:1919619	Q9EQP2	ENSMUSG00000027293
Tyro3	MGI:104294	P55144	ENSMUSG00000027298
Oxt	MGI:97453	P35454	ENSMUSG00000027301
Ptpra	MGI:97808	P18052	ENSMUSG00000027303
Adam33	MGI:1341813	Q923W9	ENSMUSG00000027318
Siglec1	MGI:99668	Q62230	ENSMUSG00000027322
Cdc25b	MGI:99701	P30306	ENSMUSG00000027330
Adra1d	MGI:106673	P97714	ENSMUSG00000027335
Rassf2	MGI:2442060	Q8BMS9	ENSMUSG00000027339
Rasgrp1	MGI:1314635	Q9Z1S3	ENSMUSG00000027347
Chgb	MGI:88395	P16014	ENSMUSG00000027350
Spred1	MGI:2150016	Q924S8	ENSMUSG00000027351
Mcm8	MGI:1913884	Q9CWV1	ENSMUSG00000027353
Fermt1	MGI:2443583	P59113	ENSMUSG00000027356
Slc27a2	MGI:1347099	O35488	ENSMUSG00000027359
Hdc	MGI:96062	P23738	ENSMUSG00000027360
Sppl2a	MGI:1913802	Q9JJF9	ENSMUSG00000027366
Dusp2	MGI:101911	Q05922	ENSMUSG00000027368
Bcl2l11	MGI:1197519	O54918	ENSMUSG00000027381
Il1b	MGI:96543	P10749	ENSMUSG00000027398
Pdyn	MGI:97535	O35417	ENSMUSG00000027400
Tgm3	MGI:98732	Q08189	ENSMUSG00000027401
Pcsk2	MGI:97512	P21661	ENSMUSG00000027419
Cd93	MGI:106664	O89103	ENSMUSG00000027435
Napb	MGI:104562	P28663	ENSMUSG00000027438
Cst9	MGI:1340053	Q9Z0H6	ENSMUSG00000027445
Cst3	MGI:102519	P21460	ENSMUSG00000027447
Acss1	MGI:1915988	Q99NB1	ENSMUSG00000027452
Snph	MGI:2139270	Q80U23	ENSMUSG00000027457
Bpifa1	MGI:1338036	P97361	ENSMUSG00000027483
Snta1	MGI:101772	Q61234	ENSMUSG00000027488
E2f1	MGI:101941	Q61501	ENSMUSG00000027490
Pkia	MGI:104747	P63248	ENSMUSG00000027499
Pag1	MGI:2443160	Q3U1F9	ENSMUSG00000027508
Stx16	MGI:1923396	Q8BVI5	ENSMUSG00000027522
Edn3	MGI:95285	P48299	ENSMUSG00000027524
Fabp5	MGI:101790	Q05816	ENSMUSG00000027533
Ptpn1	MGI:97805	P35821	ENSMUSG00000027540
Nfatc2	MGI:102463	Q60591	ENSMUSG00000027544
E2f5	MGI:105091	Q61502	ENSMUSG00000027552
Ntsr1	MGI:97386	O88319	ENSMUSG00000027568
Chrna4	MGI:87888	O70174	ENSMUSG00000027577
Srms	MGI:101865	Q62270	ENSMUSG00000027579
Oprl1	MGI:97440	P35377	ENSMUSG00000027584
Mmp24	MGI:1341867	Q9R0S2	ENSMUSG00000027612
Epb4.1l1	MGI:103010	Q9Z2H5	ENSMUSG00000027624
Sla2	MGI:1925049	Q8R4L0	ENSMUSG00000027636
Rbl1	MGI:103300	Q64701	ENSMUSG00000027641
Ghrh	MGI:95709	P16043	ENSMUSG00000027643
Src	MGI:98397	P05480	ENSMUSG00000027646
Skil	MGI:106203	Q60665	ENSMUSG00000027660
Pex5l	MGI:1916672	Q8C437	ENSMUSG00000027674
Ncoa3	MGI:1276535	O09000	ENSMUSG00000027678
Slc2a2	MGI:1095438	P14246	ENSMUSG00000027690
Pld1	MGI:109585	Q9Z280	ENSMUSG00000027695
Nceh1	MGI:2443191	Q8BLF1	ENSMUSG00000027698
Trpc3	MGI:109526	Q9QZC1	ENSMUSG00000027716
Il21	MGI:1890474	Q9ES17	ENSMUSG00000027718
Il2	MGI:96548	P04351	ENSMUSG00000027720
Slc7a11	MGI:1347355	Q9WTR6	ENSMUSG00000027737
Stoml3	MGI:2388072	Q6PE84	ENSMUSG00000027744
Postn	MGI:1926321	Q62009	ENSMUSG00000027750
Sucnr1	MGI:1934135	Q99MT6	ENSMUSG00000027762
P2ry1	MGI:105049	P49650	ENSMUSG00000027765
Il12a	MGI:96539	P43431	ENSMUSG00000027776
Kpna4	MGI:1100848	O35343	ENSMUSG00000027782
Bche	MGI:894278	Q03311	ENSMUSG00000027792
Ccna1	MGI:108042	Q61456	ENSMUSG00000027793
Smad9	MGI:1859993	Q9JIW5	ENSMUSG00000027796
Dclk1	MGI:1330861	Q9JLM8	ENSMUSG00000027797
Pfn2	MGI:97550	Q9JJV2	ENSMUSG00000027805
Serp1	MGI:92638	Q9Z1W5	ENSMUSG00000027808
Mme	MGI:97004	Q61391	ENSMUSG00000027820
Kcnab1	MGI:109155	P63143	ENSMUSG00000027827
Veph1	MGI:1920039	A1A535	ENSMUSG00000027831
Serpini1	MGI:1194506	O35684	ENSMUSG00000027834
Wnt2b	MGI:1261834	O70283	ENSMUSG00000027840
Ptpn22	MGI:107170	P29352	ENSMUSG00000027843
Syt6	MGI:1859544	Q9R0N8	ENSMUSG00000027849
Nras	MGI:97376	P08556	ENSMUSG00000027852
Ngf	MGI:97321	P01139	ENSMUSG00000027859
Casq2	MGI:1309469	O09161	ENSMUSG00000027861
Cd2	MGI:88320	P08920	ENSMUSG00000027863
Sypl2	MGI:1328311	O89104	ENSMUSG00000027887
Ampd2	MGI:88016	Q9DBT5	ENSMUSG00000027889
Npr1	MGI:97371	P18293	ENSMUSG00000027931
Crtc2	MGI:1921593	Q3U182	ENSMUSG00000027936
Hax1	MGI:1346319	O35387	ENSMUSG00000027944
Il6ra	MGI:105304	P22272	ENSMUSG00000027947
Chrnb2	MGI:87891	Q9ERK7	ENSMUSG00000027950
Ndst3	MGI:1932544	Q9EQH7	ENSMUSG00000027977
Prss12	MGI:1100881	O08762	ENSMUSG00000027978
Hadh	MGI:96009	Q61425	ENSMUSG00000027984
Lef1	MGI:96770	P27782	ENSMUSG00000027985
Tlr2	MGI:1346060	Q9QUN7	ENSMUSG00000027995
Sfrp2	MGI:108078	P97299	ENSMUSG00000027996
Casp6	MGI:1312921	O08738	ENSMUSG00000027997
Lrat	MGI:1891259	Q9JI60	ENSMUSG00000028003
Npy2r	MGI:108418	P97295	ENSMUSG00000028004
Gucy1b3	MGI:1860604	O54865	ENSMUSG00000028005
Tdo2	MGI:1928486	P48776	ENSMUSG00000028011
Egf	MGI:95290	P01132	ENSMUSG00000028017
Pdgfc	MGI:1859631	Q8CI19	ENSMUSG00000028019
Dkk2	MGI:1890663	Q9QYZ8	ENSMUSG00000028031
Efna3	MGI:106644	O08545	ENSMUSG00000028039
Adam15	MGI:1333882	O88839	ENSMUSG00000028041
Zbtb7b	MGI:102755	Q64321	ENSMUSG00000028042
Cks1b	MGI:1889208	P61025	ENSMUSG00000028044
Thbs3	MGI:98739	Q05895	ENSMUSG00000028047
Lmna	MGI:96794	P48678	ENSMUSG00000028063
Sema4a	MGI:107560	Q62178	ENSMUSG00000028064
Sh2d2a	MGI:1351596	Q9QXK9	ENSMUSG00000028071
Ntrk1	MGI:97383	Q3UFB7	ENSMUSG00000028072
Cd1d1	MGI:107674	P11609	ENSMUSG00000028076
Dclk2	MGI:1918012	Q6PGN3	ENSMUSG00000028078
Ecm1	MGI:103060	Q61508	ENSMUSG00000028108
Hormad1	MGI:1915231	Q9D5T7	ENSMUSG00000028109
Ctsk	MGI:107823	P55097	ENSMUSG00000028111
Gclm	MGI:104995	O09172	ENSMUSG00000028124
Abca4	MGI:109424	O35600	ENSMUSG00000028125
Pip5k1a	MGI:107929	P70182	ENSMUSG00000028126
Snx27	MGI:1923992	Q3UHD6	ENSMUSG00000028136
Adh5	MGI:87929	P28474	ENSMUSG00000028138
Them5	MGI:1913448	Q9CQJ0	ENSMUSG00000028148
Rorc	MGI:104856	P51450	ENSMUSG00000028150
Dapp1	MGI:1347063	Q9QXT1	ENSMUSG00000028159
Ppp3ca	MGI:107164	P63328	ENSMUSG00000028161
Nfkb1	MGI:97312	P25799	ENSMUSG00000028163
Cisd2	MGI:1914256	Q9CQB5	ENSMUSG00000028165
Tacr3	MGI:892968	P47937	ENSMUSG00000028172
Rpe65	MGI:98001	Q91ZQ5	ENSMUSG00000028174
Lrrc7	MGI:2676665	Q80TE7	ENSMUSG00000028176
Cth	MGI:1339968	Q8VCN5	ENSMUSG00000028179
Dnase2b	MGI:1913283	Q9QY48	ENSMUSG00000028185
Uox	MGI:98907	P25688	ENSMUSG00000028186
Ctbs	MGI:1921495	Q8R242	ENSMUSG00000028189
Bcl10	MGI:1337994	Q9Z0H7	ENSMUSG00000028191
Asph	MGI:1914186	Q8BSY0	ENSMUSG00000028207
Trp53inp1	MGI:1926609	Q9QXE4	ENSMUSG00000028211
Ccne2	MGI:1329034	Q9Z238	ENSMUSG00000028212
Gem	MGI:99844	P55041	ENSMUSG00000028214
Cdh17	MGI:1095414	Q9R100	ENSMUSG00000028217
Calb1	MGI:88248	P12658	ENSMUSG00000028222
Decr1	MGI:1914710	Q9CQ62	ENSMUSG00000028223
Mmp16	MGI:1276107	Q9WTR0	ENSMUSG00000028226
Cyp7a1	MGI:106091	Q64505	ENSMUSG00000028240
Nsmaf	MGI:1341864	O35242	ENSMUSG00000028245
Clca3	MGI:1346342	Q9D7Z6	ENSMUSG00000028255
Gabrr1	MGI:95625	P56475	ENSMUSG00000028280
Cga	MGI:88390	P01216	ENSMUSG00000028298
Xpa	MGI:99135	Q64267	ENSMUSG00000028329
Anp32b	MGI:1914878	Q9EST5	ENSMUSG00000028333
Fmn2	MGI:1859252	Q9JL04	ENSMUSG00000028354
Ambp	MGI:88002	Q07456	ENSMUSG00000028356
Tnfsf8	MGI:88328	P32972	ENSMUSG00000028362
Tnc	MGI:101922	Q80YX1	ENSMUSG00000028364
Pappa	MGI:97479	Q8R4K8	ENSMUSG00000028370
Ptprd	MGI:97812	Q64487	ENSMUSG00000028399
Aco1	MGI:87879	P28271	ENSMUSG00000028405
Dnaja1	MGI:1270129	P63037	ENSMUSG00000028410
Aptx	MGI:1913658	Q7TQC5	ENSMUSG00000028411
B4galt1	MGI:95705	P15535	ENSMUSG00000028413
Aqp7	MGI:1314647	O54794	ENSMUSG00000028427
Aqp3	MGI:1333777	Q8R2N1	ENSMUSG00000028435
Unc13b	MGI:1342278	Q9Z1N9	ENSMUSG00000028456
Cd72	MGI:88345	P21855	ENSMUSG00000028459
Sit1	MGI:1889342	Q8C503	ENSMUSG00000028460
Gba2	MGI:2654325	Q69ZF3	ENSMUSG00000028467
Npr2	MGI:97372	Q6VVW5	ENSMUSG00000028469
Sh3gl2	MGI:700009	Q62420	ENSMUSG00000028488
Plin2	MGI:87920	P43883	ENSMUSG00000028494
Prkaa2	MGI:1336173	Q8BRK8	ENSMUSG00000028518
Dab1	MGI:108554	P97318	ENSMUSG00000028519
Pde4b	MGI:99557	B1AWC9	ENSMUSG00000028525
Dnajc6	MGI:1919935	Q80TZ3	ENSMUSG00000028528
B4galt2	MGI:1858493	Q9Z2Y2	ENSMUSG00000028541
Atg4c	MGI:2651854	Q811C2	ENSMUSG00000028550
Cdkn2c	MGI:105388	Q60772	ENSMUSG00000028551
Angptl3	MGI:1353627	Q9R182	ENSMUSG00000028553
Usp1	MGI:2385198	Q8BJQ2	ENSMUSG00000028560
Pum1	MGI:1931749	Q80U78	ENSMUSG00000028580
Laptm5	MGI:108046	Q61168	ENSMUSG00000028581
Gpx7	MGI:1914555	Q99LJ6	ENSMUSG00000028597
Tnfrsf1b	MGI:1314883	P25119	ENSMUSG00000028599
Tnfrsf8	MGI:99908	Q60846	ENSMUSG00000028602
Scp2	MGI:98254	P32020	ENSMUSG00000028603
Lrp8	MGI:1340044	Q924X6	ENSMUSG00000028613
Kcnq4	MGI:1926803	Q9JK97	ENSMUSG00000028631
Mycl	MGI:96799	P10166	ENSMUSG00000028654
Mfsd2a	MGI:1923824	Q9DA75	ENSMUSG00000028655
Ppt1	MGI:1298204	O88531	ENSMUSG00000028657
Ephb2	MGI:99611	P54763	ENSMUSG00000028664
Pnrc2	MGI:106512	Q9CR73	ENSMUSG00000028675
Plk3	MGI:109604	Q60806	ENSMUSG00000028680
Ptch2	MGI:1095405	O35595	ENSMUSG00000028681
Mutyh	MGI:1917853	Q99P21	ENSMUSG00000028687
Prdx1	MGI:99523	P35700	ENSMUSG00000028691
Akr1a1	MGI:1929955	Q9JII6	ENSMUSG00000028692
Pomgnt1	MGI:1915523	Q91X88	ENSMUSG00000028700
Rad54l	MGI:894697	P70270	ENSMUSG00000028702
Dmbx1	MGI:2153518	Q91ZK4	ENSMUSG00000028707
Mknk1	MGI:894316	O08605	ENSMUSG00000028708
Cyp4a14	MGI:1096550	O35728	ENSMUSG00000028715
Pax7	MGI:97491	P47239	ENSMUSG00000028736
Tas1r2	MGI:1933546	Q925I4	ENSMUSG00000028738
Htr6	MGI:1196627	Q9R1C8	ENSMUSG00000028747
Pink1	MGI:1916193	Q99MQ3	ENSMUSG00000028756
Kif17	MGI:1098229	Q99PW8	ENSMUSG00000028758
Alpl	MGI:87983	P09242	ENSMUSG00000028766
Fabp3	MGI:95476	P11404	ENSMUSG00000028773
Gnat3	MGI:3588268	Q3V3I2	ENSMUSG00000028777
Hpca	MGI:1336200	P84075	ENSMUSG00000028785
Khdrbs1	MGI:893579	Q60749	ENSMUSG00000028790
Rnf19b	MGI:1922484	A2A7Q9	ENSMUSG00000028793
A3galt2	MGI:2685279	Q3V1N9	ENSMUSG00000028794
Phc2	MGI:1860454	Q9QWH1	ENSMUSG00000028796
Nipal3	MGI:1921802	Q8BGN5	ENSMUSG00000028803
Rhd	MGI:1202882	Q8CF94	ENSMUSG00000028825
Stmn1	MGI:96739	P54227	ENSMUSG00000028832
Trim63	MGI:2447992	Q38HM4	ENSMUSG00000028834
Slc9a1	MGI:102462	Q61165	ENSMUSG00000028854
Csf3r	MGI:1339755	P40223	ENSMUSG00000028859
Fgr	MGI:95527	P14234	ENSMUSG00000028874
Sema3a	MGI:107558	O08665	ENSMUSG00000028883
Inpp5b	MGI:103257	Q8K337	ENSMUSG00000028894
Kcnab2	MGI:109239	P62482	ENSMUSG00000028931
Tas1r1	MGI:1927505	Q99PG6	ENSMUSG00000028950
Vamp3	MGI:1321389	P63024	ENSMUSG00000028955
Per3	MGI:1277134	O70361	ENSMUSG00000028957
Tmub1	MGI:1923764	Q9JMG3	ENSMUSG00000028958
Fastk	MGI:1913837	Q9JIX9	ENSMUSG00000028959
Park7	MGI:2135637	Q99LX0	ENSMUSG00000028964
Tnfrsf9	MGI:1101059	P20334	ENSMUSG00000028965
Errfi1	MGI:1921405	Q99JZ7	ENSMUSG00000028967
Abcb1b	MGI:97568	P06795	ENSMUSG00000028970
Cort	MGI:109538	P56469	ENSMUSG00000028971
Dffa	MGI:1196227	O54786	ENSMUSG00000028974
Nos3	MGI:97362	P70313	ENSMUSG00000028978
Masp2	MGI:1330832	Q91WP0	ENSMUSG00000028979
H6pd	MGI:2140356	Q8CFX1	ENSMUSG00000028980
Rbp7	MGI:1890409	Q9EPC5	ENSMUSG00000028996
Kmt2e	MGI:1924825	Q3UG20	ENSMUSG00000029004
Mthfr	MGI:106639	Q9WU20	ENSMUSG00000029009
Slc26a5	MGI:1933154	Q99NH7	ENSMUSG00000029015
Clcn6	MGI:1347049	O35454	ENSMUSG00000029016
Trp73	MGI:1336991	Q9JJP2	ENSMUSG00000029026
Dffb	MGI:1196287	O54788	ENSMUSG00000029027
Prkcz	MGI:97602	Q02956	ENSMUSG00000029053
Gabrd	MGI:95622	P22933	ENSMUSG00000029054
Dvl1	MGI:94941	P51141	ENSMUSG00000029071
Tas1r3	MGI:1933547	Q925D8	ENSMUSG00000029072
Tnfrsf4	MGI:104512	P47741	ENSMUSG00000029075
Bst1	MGI:105370	Q64277	ENSMUSG00000029082
Cd38	MGI:107474	P56528	ENSMUSG00000029084
Prom1	MGI:1100886	O54990	ENSMUSG00000029086
Hgfac	MGI:1859281	Q9R098	ENSMUSG00000029102
Lrpap1	MGI:96829	P55302	ENSMUSG00000029103
Add1	MGI:87918	Q9QYC0	ENSMUSG00000029106
Crmp1	MGI:107793	P97427	ENSMUSG00000029121
Fosl2	MGI:102858	P47930	ENSMUSG00000029135
Sgcb	MGI:1346523	P82349	ENSMUSG00000029156
Ppargc1a	MGI:1342774	O70343	ENSMUSG00000029167
Klf3	MGI:1342773	Q60980	ENSMUSG00000029178
Cckar	MGI:99478	O08786	ENSMUSG00000029193
Klb	MGI:1932466	Q99N32	ENSMUSG00000029195
Rhoh	MGI:1921984	Q9D3G9	ENSMUSG00000029204
Chrna9	MGI:1202403	G3X8Z7	ENSMUSG00000029205
Apbb2	MGI:108405	Q9DBR4	ENSMUSG00000029207
Gabra4	MGI:95616	Q9D6F4	ENSMUSG00000029211
Tec	MGI:98662	P24604	ENSMUSG00000029217
Slc10a4	MGI:3606480	Q3UEZ8	ENSMUSG00000029219
Nmu	MGI:1860476	Q9QXK8	ENSMUSG00000029236
Clock	MGI:99698	O08785	ENSMUSG00000029238
Mtf2	MGI:105050	Q02395	ENSMUSG00000029267
Sult1e1	MGI:98431	P49891	ENSMUSG00000029272
Gfi1	MGI:103170	P70338	ENSMUSG00000029275
Ambn	MGI:104655	O55189	ENSMUSG00000029288
Spp1	MGI:98389	P10923	ENSMUSG00000029304
Ibsp	MGI:96389	Q61711	ENSMUSG00000029306
Aff1	MGI:1100819	O88573	ENSMUSG00000029313
Plac8	MGI:2445289	Q9JI48	ENSMUSG00000029322
Prkg2	MGI:108173	Q61410	ENSMUSG00000029334
Antxr2	MGI:1919164	Q6DFX2	ENSMUSG00000029338
Tpst2	MGI:1309516	O88856	ENSMUSG00000029344
Nos1	MGI:97360	Q9Z0J4	ENSMUSG00000029361
Cxcl5	MGI:1096868	P50228	ENSMUSG00000029371
Pf4	MGI:1888711	Q9Z126	ENSMUSG00000029373
Cxcl15	MGI:1339941	Q9WVL7	ENSMUSG00000029375
Ereg	MGI:107508	Q61521	ENSMUSG00000029377
Areg	MGI:88068	P31955	ENSMUSG00000029378
Pitpnm2	MGI:1336192	Q6ZPQ6	ENSMUSG00000029406
Ppef2	MGI:1342304	O35385	ENSMUSG00000029410
Cxcl9	MGI:1352449	P18340	ENSMUSG00000029417
Scarb2	MGI:1196458	O35114	ENSMUSG00000029426
Diablo	MGI:1913843	Q9JIQ3	ENSMUSG00000029433
Mapkapk5	MGI:1333110	O54992	ENSMUSG00000029454
Aldh2	MGI:99600	P47738	ENSMUSG00000029455
P2rx7	MGI:1339957	Q9Z1M0	ENSMUSG00000029468
P2rx4	MGI:1338859	Q9JJX6	ENSMUSG00000029470
Camkk2	MGI:2444812	Q8C078	ENSMUSG00000029471
Pde6b	MGI:97525	P23440	ENSMUSG00000029491
P2rx2	MGI:2665170	Q8K3P1	ENSMUSG00000029503
Gpc2	MGI:1919201	Q8BKV1	ENSMUSG00000029510
Ulk1	MGI:1270126	O70405	ENSMUSG00000029512
Prkab1	MGI:1336167	Q9R078	ENSMUSG00000029513
Chek2	MGI:1355321	Q9Z265	ENSMUSG00000029521
Pla2g1b	MGI:101842	Q9Z0Y2	ENSMUSG00000029522
Sirt4	MGI:1922637	Q8R216	ENSMUSG00000029524
Ccr9	MGI:1341902	Q9WUT7	ENSMUSG00000029530
Tes	MGI:105081	P47226	ENSMUSG00000029552
Tfec	MGI:1333760	Q9WTW4	ENSMUSG00000029553
Hnf1a	MGI:98504	P22361	ENSMUSG00000029556
Foxp2	MGI:2148705	P58463	ENSMUSG00000029563
Lfng	MGI:1095413	O09010	ENSMUSG00000029570
Ung	MGI:109352	P97931	ENSMUSG00000029591
Dtx1	MGI:1352744	Q61010	ENSMUSG00000029603
Rph3a	MGI:102788	P47708	ENSMUSG00000029608
Eif2ak1	MGI:1353448	Q9Z2R9	ENSMUSG00000029613
Ocm	MGI:97401	P51879	ENSMUSG00000029618
Col1a2	MGI:88468	Q01149	ENSMUSG00000029661
Gngt1	MGI:109165	Q61012	ENSMUSG00000029663
Limk1	MGI:104572	P53668	ENSMUSG00000029674
Slc13a1	MGI:1859937	Q9JHI4	ENSMUSG00000029700
Tfr2	MGI:1354956	Q9JKX3	ENSMUSG00000029716
Cyp3a13	MGI:88610	Q64464	ENSMUSG00000029727
Irf5	MGI:1350924	P56477	ENSMUSG00000029771
Adcyap1r1	MGI:108449	P70205	ENSMUSG00000029778
Abcg2	MGI:1347061	Q7TMS5	ENSMUSG00000029802
Tmem176b	MGI:1916348	Q9R1Q6	ENSMUSG00000029810
Dfna5	MGI:1889850	Q9Z2D3	ENSMUSG00000029821
Nfe2l3	MGI:1339958	Q9WTM4	ENSMUSG00000029832
Trim24	MGI:109275	Q64127	ENSMUSG00000029833
Ptn	MGI:97804	P63089	ENSMUSG00000029838
Zyx	MGI:103072	Q62523	ENSMUSG00000029860
Casp2	MGI:97295	P29594	ENSMUSG00000029863
Gstk1	MGI:1923513	Q9DCM2	ENSMUSG00000029864
Ephb6	MGI:1096338	O08644	ENSMUSG00000029869
Clec5a	MGI:1345151	Q9R007	ENSMUSG00000029915
Hpgds	MGI:1859384	Q9JHF7	ENSMUSG00000029919
Tbxas1	MGI:98497	P36423	ENSMUSG00000029925
Pcyox1	MGI:1914131	Q9CQF9	ENSMUSG00000029998
Tgfa	MGI:98724	P48030	ENSMUSG00000029999
Add2	MGI:87919	Q9QYB8	ENSMUSG00000030000
Reg3g	MGI:109406	O09049	ENSMUSG00000030017
Prickle2	MGI:1925144	Q80Y24	ENSMUSG00000030020
Lrig1	MGI:107935	P70193	ENSMUSG00000030029
Tacr1	MGI:98475	P30548	ENSMUSG00000030043
Chl1	MGI:1098266	P70232	ENSMUSG00000030077
Plxna1	MGI:107685	P70206	ENSMUSG00000030084
Cntn6	MGI:1858223	Q9JMB8	ENSMUSG00000030092
Xpc	MGI:103557	P51612	ENSMUSG00000030094
Slc6a6	MGI:98488	O35316	ENSMUSG00000030096
Bhlhe40	MGI:1097714	O35185	ENSMUSG00000030103
Slc6a13	MGI:95629	P31649	ENSMUSG00000030108
Ret	MGI:97902	P35546	ENSMUSG00000030110
Lag3	MGI:106588	Q61790	ENSMUSG00000030124
Clec4e	MGI:1861232	Q9R0Q8	ENSMUSG00000030142
Klrk1	MGI:1196250	O54709	ENSMUSG00000030149
Cd69	MGI:88343	P37217	ENSMUSG00000030156
Clec2d	MGI:2135589	Q91V08	ENSMUSG00000030157
Olr1	MGI:1261434	Q9EQ09	ENSMUSG00000030162
Rad52	MGI:101949	P43352	ENSMUSG00000030166
Adipor2	MGI:93830	Q8BQS5	ENSMUSG00000030168
Kdm5a	MGI:2136980	Q3UXZ9	ENSMUSG00000030180
Ybx3	MGI:2137670	Q9JKB3	ENSMUSG00000030189
Emp1	MGI:107941	P47801	ENSMUSG00000030208
Mgp	MGI:96976	P19788	ENSMUSG00000030218
Arhgdib	MGI:101940	Q61599	ENSMUSG00000030220
Ptpro	MGI:1097152	E9Q612	ENSMUSG00000030223
Lmo3	MGI:102810	Q8BZL8	ENSMUSG00000030226
Slco1c1	MGI:1889679	Q9ERB5	ENSMUSG00000030235
Slco1b2	MGI:1351899	Q9JJL3	ENSMUSG00000030236
Abcc9	MGI:1352630	P70170	ENSMUSG00000030249
Sspn	MGI:1353511	Q62147	ENSMUSG00000030255
Bhlhe41	MGI:1930704	Q99PV5	ENSMUSG00000030256
Srgap3	MGI:2152938	Q812A2	ENSMUSG00000030257
Mtmr14	MGI:1916075	Q8VEL2	ENSMUSG00000030269
Ogg1	MGI:1097693	O08760	ENSMUSG00000030271
Cidec	MGI:95585	P56198	ENSMUSG00000030278
St8sia1	MGI:106011	Q64687	ENSMUSG00000030283
Itpr2	MGI:99418	Q9Z329	ENSMUSG00000030287
Atp2b2	MGI:105368	Q9R0K7	ENSMUSG00000030302
Slc6a1	MGI:95627	P31648	ENSMUSG00000030310
Timp4	MGI:109125	Q9JHB3	ENSMUSG00000030317
Mbd4	MGI:1333850	Q9Z2D7	ENSMUSG00000030322
Rho	MGI:97914	P15409	ENSMUSG00000030324
Cd27	MGI:88326	P41272	ENSMUSG00000030336
Ltbr	MGI:104875	P50284	ENSMUSG00000030339
Tnfrsf1a	MGI:1314884	P25118	ENSMUSG00000030341
Cd9	MGI:88348	P40240	ENSMUSG00000030342
Fkbp4	MGI:95543	P30416	ENSMUSG00000030357
Pzp	MGI:87854	Q61838	ENSMUSG00000030359
Mzf1	MGI:107457	A1L358	ENSMUSG00000030380
Ckm	MGI:88413	P07310	ENSMUSG00000030399
Rtn2	MGI:107612	O70622	ENSMUSG00000030401
Vasp	MGI:109268	P70460	ENSMUSG00000030403
Gipr	MGI:1352753	Q0P543	ENSMUSG00000030406
Dmpk	MGI:94906	P54265	ENSMUSG00000030409
Nova2	MGI:104296	G3UYX3	ENSMUSG00000030411
Siglecg	MGI:2443630	Q80ZE3	ENSMUSG00000030468
Siglece	MGI:1932475	Q91Y57	ENSMUSG00000030474
Slc7a9	MGI:1353656	Q9QXA6	ENSMUSG00000030492
Slc7a10	MGI:1858261	P63115	ENSMUSG00000030495
Apba2	MGI:1261791	P98084	ENSMUSG00000030519
Trpm1	MGI:1330305	Q2TV84	ENSMUSG00000030523
Chrna7	MGI:99779	P49582	ENSMUSG00000030525
Crtc3	MGI:1917711	Q91X84	ENSMUSG00000030527
Iqgap1	MGI:1352757	Q9JKF1	ENSMUSG00000030536
Sema4b	MGI:107559	Q62179	ENSMUSG00000030539
Pex11a	MGI:1338788	Q9Z211	ENSMUSG00000030545
Plin1	MGI:1890505	Q8CGN5	ENSMUSG00000030546
Rhcg	MGI:1888517	Q9QXP0	ENSMUSG00000030549
Mef2a	MGI:99532	Q60929	ENSMUSG00000030557
Ctsc	MGI:109553	P97821	ENSMUSG00000030560
Nox4	MGI:1354184	Q9JHI8	ENSMUSG00000030562
Cd22	MGI:88322	P35329	ENSMUSG00000030577
Tyrobp	MGI:1277211	O54885	ENSMUSG00000030579
Rasgrp4	MGI:2386851	Q8BTM9	ENSMUSG00000030589
Nfkbib	MGI:104752	Q60778	ENSMUSG00000030595
Mfge8	MGI:102768	P21956	ENSMUSG00000030605
Sh3gl3	MGI:700011	Q62421	ENSMUSG00000030638
Art2b	MGI:107545	O35975	ENSMUSG00000030651
Calca	MGI:2151253	P70160	ENSMUSG00000030669
Pde3b	MGI:1333863	Q61409	ENSMUSG00000030671
Mvp	MGI:1925638	Q9EQK5	ENSMUSG00000030681
Sez6l2	MGI:2385295	Q4V9Z5	ENSMUSG00000030683
Stard10	MGI:1860093	Q9JMD3	ENSMUSG00000030688
Coro1a	MGI:1345961	O89053	ENSMUSG00000030707
Nupr1	MGI:1891834	Q9WTK0	ENSMUSG00000030717
Cln3	MGI:107537	Q61124	ENSMUSG00000030720
Nfatc2ip	MGI:1329015	O09130	ENSMUSG00000030722
Cd19	MGI:88319	P25918	ENSMUSG00000030724
Syt3	MGI:99665	O35681	ENSMUSG00000030731
Sh2b1	MGI:1201407	Q91ZM2	ENSMUSG00000030733
Myh14	MGI:1919210	Q6URW6	ENSMUSG00000030739
Lat	MGI:1342293	O54957	ENSMUSG00000030742
Il21r	MGI:1890475	Q9JHX3	ENSMUSG00000030745
Il4ra	MGI:105367	P16382	ENSMUSG00000030748
Aqp8	MGI:1195271	P56404	ENSMUSG00000030762
Dkk3	MGI:1354952	Q9QUN9	ENSMUSG00000030772
Pak1	MGI:1339975	O88643	ENSMUSG00000030774
Trat1	MGI:1924897	Q3UU67	ENSMUSG00000030775
Itgam	MGI:96607	P05555	ENSMUSG00000030786
Lyve1	MGI:2136348	Q8BHC0	ENSMUSG00000030787
Itgax	MGI:96609	Q9QXH4	ENSMUSG00000030789
Pycard	MGI:1931465	Q9EPB4	ENSMUSG00000030793
Tead2	MGI:104904	P48301	ENSMUSG00000030796
Cd37	MGI:88330	Q61470	ENSMUSG00000030798
Prss8	MGI:1923810	Q9ESD1	ENSMUSG00000030800
Bcat2	MGI:1276534	O35855	ENSMUSG00000030826
Fgf21	MGI:1861377	Q9JJN1	ENSMUSG00000030827
Itgal	MGI:96606	P24063	ENSMUSG00000030830
Abcc6	MGI:1351634	Q9R1S7	ENSMUSG00000030834
Ush1c	MGI:1919338	Q9ES64	ENSMUSG00000030838
Rgs10	MGI:1915115	Q9CQE5	ENSMUSG00000030844
Tial1	MGI:107913	P70318	ENSMUSG00000030846
Tacc2	MGI:1928899	Q9JJG0	ENSMUSG00000030852
Ern2	MGI:1349436	Q9Z2E3	ENSMUSG00000030866
Ilk	MGI:1195267	O55222	ENSMUSG00000030890
Cckbr	MGI:99479	P56481	ENSMUSG00000030898
Crym	MGI:102675	O54983	ENSMUSG00000030905
Oat	MGI:97394	P29758	ENSMUSG00000030934
Acsm3	MGI:99538	Q3UNX5	ENSMUSG00000030935
Gp2	MGI:1914383	Q9D733	ENSMUSG00000030954
Umod	MGI:102674	Q91X17	ENSMUSG00000030963
Stim1	MGI:107476	P70302	ENSMUSG00000030987
Swap70	MGI:1298390	Q6A028	ENSMUSG00000031015
Tub	MGI:2651573	P50586	ENSMUSG00000031028
Fgf3	MGI:95517	P05524	ENSMUSG00000031074
Ano1	MGI:2142149	Q8BHY3	ENSMUSG00000031075
Sash3	MGI:1921381	Q8K352	ENSMUSG00000031101
Elf4	MGI:1928377	Q9Z2U4	ENSMUSG00000031103
Igsf1	MGI:2147913	Q7TQA1	ENSMUSG00000031111
Brs3	MGI:1100501	O54798	ENSMUSG00000031130
Cd40lg	MGI:88337	P27548	ENSMUSG00000031132
Arhgef6	MGI:1920591	Q8K4I3	ENSMUSG00000031133
F9	MGI:88384	P16294	ENSMUSG00000031138
Cacna1f	MGI:1859639	Q9JIS7	ENSMUSG00000031142
Syp	MGI:98467	Q62277	ENSMUSG00000031144
Pim2	MGI:97587	Q62070	ENSMUSG00000031155
Hdac6	MGI:1333752	Q9Z2V5	ENSMUSG00000031161
Was	MGI:105059	P70315	ENSMUSG00000031165
F8	MGI:88383	Q06194	ENSMUSG00000031196
Msn	MGI:97167	P26041	ENSMUSG00000031207
Heph	MGI:1332240	Q9Z0Z4	ENSMUSG00000031209
Ophn1	MGI:2151070	Q99J31	ENSMUSG00000031214
Sytl4	MGI:1351606	Q9R0Q1	ENSMUSG00000031255
Nox1	MGI:2450016	Q8CIZ9	ENSMUSG00000031257
Btk	MGI:88216	P35991	ENSMUSG00000031264
Gla	MGI:1347344	P51569	ENSMUSG00000031266
Col4a6	MGI:2152695	Q9ESQ1	ENSMUSG00000031273
Acsl4	MGI:1354713	Q9QUJ7	ENSMUSG00000031278
Pak3	MGI:1339656	Q61036	ENSMUSG00000031284
Il13ra2	MGI:1277954	O88786	ENSMUSG00000031289
Cdkl5	MGI:1278336	Q3UTQ8	ENSMUSG00000031292
Rs1	MGI:1336189	Q9Z1L4	ENSMUSG00000031293
Nlgn3	MGI:2444609	Q8BYM5	ENSMUSG00000031302
Il2rg	MGI:96551	P34902	ENSMUSG00000031304
Rps6ka3	MGI:104557	P18654	ENSMUSG00000031309
Cdx4	MGI:88362	Q07424	ENSMUSG00000031326
Tsx	MGI:108118	P70675	ENSMUSG00000031329
Mtm1	MGI:1099452	Q9Z2C5	ENSMUSG00000031337
Gpm6b	MGI:107672	P35803	ENSMUSG00000031342
Gabra3	MGI:95615	P26049	ENSMUSG00000031343
Amelx	MGI:88005	P63277	ENSMUSG00000031354
Arhgap6	MGI:1196332	O54834	ENSMUSG00000031355
Grpr	MGI:95836	P21729	ENSMUSG00000031364
Trex2	MGI:1346343	Q9R1A9	ENSMUSG00000031372
Bgn	MGI:88158	P28653	ENSMUSG00000031375
Abcd1	MGI:1349215	P48410	ENSMUSG00000031378
Figf	MGI:108037	P97946	ENSMUSG00000031380
Renbp	MGI:105940	P82343	ENSMUSG00000031387
L1cam	MGI:96721	P11627	ENSMUSG00000031391
Irak1	MGI:107420	Q62406	ENSMUSG00000031392
Mecp2	MGI:99918	Q9Z2D6	ENSMUSG00000031393
Tktl1	MGI:1933244	Q99MX0	ENSMUSG00000031397
Mpp1	MGI:105941	P70290	ENSMUSG00000031402
Dkc1	MGI:1861727	Q9ESX5	ENSMUSG00000031403
Morf4l2	MGI:1927167	Q9R0Q4	ENSMUSG00000031422
Plp1	MGI:97623	P60202	ENSMUSG00000031425
Rnf128	MGI:1914139	Q9D304	ENSMUSG00000031438
Proz	MGI:1860488	Q9CQW3	ENSMUSG00000031445
Cul4a	MGI:1914487	Q3TCH7	ENSMUSG00000031446
Lamp1	MGI:96745	P11438	ENSMUSG00000031447
Atp4b	MGI:88114	P50992	ENSMUSG00000031449
Grk1	MGI:1345146	Q9WVL4	ENSMUSG00000031450
Gas6	MGI:95660	Q61592	ENSMUSG00000031451
Adrb3	MGI:87939	P25962	ENSMUSG00000031489
Eif4ebp1	MGI:103267	Q60876	ENSMUSG00000031490
Cd209a	MGI:2157942	Q91ZX1	ENSMUSG00000031494
Cd209d	MGI:2157947	Q91ZW8	ENSMUSG00000031495
Col4a1	MGI:88454	P02463	ENSMUSG00000031502
Ptpn7	MGI:2156893	Q8BUM3	ENSMUSG00000031506
Gpm6a	MGI:107671	P35802	ENSMUSG00000031517
Aga	MGI:104873	Q64191	ENSMUSG00000031521
Eri1	MGI:1914526	Q7TMF2	ENSMUSG00000031527
Dusp4	MGI:2442191	Q8BFV3	ENSMUSG00000031530
Plat	MGI:97610	P11214	ENSMUSG00000031538
Ap3m2	MGI:1929214	Q8R2R9	ENSMUSG00000031539
Sfrp1	MGI:892014	Q8C4U3	ENSMUSG00000031548
Ido1	MGI:96416	P28776	ENSMUSG00000031551
Adam18	MGI:105986	Q9R157	ENSMUSG00000031552
Adam9	MGI:105376	Q61072	ENSMUSG00000031555
Tenm3	MGI:1345183	Q9WTS6	ENSMUSG00000031561
Star	MGI:102760	P51557	ENSMUSG00000031574
Wrn	MGI:109635	O09053	ENSMUSG00000031583
Slc7a2	MGI:99828	P18581	ENSMUSG00000031596
Fgf20	MGI:1891346	Q9ESL9	ENSMUSG00000031603
Nr3c2	MGI:99459	Q8VII8	ENSMUSG00000031618
Isx	MGI:1918847	A1A546	ENSMUSG00000031621
Irf2	MGI:96591	P23906	ENSMUSG00000031627
Casp3	MGI:107739	P70677	ENSMUSG00000031628
Slc25a4	MGI:1353495	P48962	ENSMUSG00000031633
Pdlim3	MGI:1859274	O70209	ENSMUSG00000031636
Tlr3	MGI:2156367	Q99MB1	ENSMUSG00000031639
Klkb1	MGI:102849	P26262	ENSMUSG00000031640
F11	MGI:99481	Q91Y47	ENSMUSG00000031645
Cbln1	MGI:88281	Q9R171	ENSMUSG00000031654
Adcy7	MGI:102891	P51829	ENSMUSG00000031659
Eif2ak3	MGI:1341830	Q9Z2B5	ENSMUSG00000031668
Cdh11	MGI:99217	P55288	ENSMUSG00000031673
Pou4f2	MGI:102524	Q63934	ENSMUSG00000031688
Ucp1	MGI:98894	P12242	ENSMUSG00000031710
Il15	MGI:103014	P48346	ENSMUSG00000031712
Hp	MGI:96211	Q61646	ENSMUSG00000031722
Irx5	MGI:1859086	Q9JKQ4	ENSMUSG00000031737
Mmp2	MGI:97009	P33434	ENSMUSG00000031740
Gnao1	MGI:95775	P18872	ENSMUSG00000031748
Bbs2	MGI:2135267	Q9CWF6	ENSMUSG00000031755
Mt3	MGI:97173	P28184	ENSMUSG00000031760
Mt2	MGI:97172	P02798	ENSMUSG00000031762
Mt1	MGI:97171	P02802	ENSMUSG00000031765
Slc12a3	MGI:108114	P59158	ENSMUSG00000031766
Cx3cl1	MGI:1097153	O35188	ENSMUSG00000031778
Cngb1	MGI:2664102	E1AZ71	ENSMUSG00000031789
Mmp15	MGI:109320	O54732	ENSMUSG00000031790
B3gnt3	MGI:2152535	Q5JCS9	ENSMUSG00000031803
Jak3	MGI:99928	Q62137	ENSMUSG00000031805
Slc27a1	MGI:1347098	Q60714	ENSMUSG00000031808
Map1lc3b	MGI:1914693	Q9CQV6	ENSMUSG00000031812
Pik3r2	MGI:1098772	O08908	ENSMUSG00000031834
Ifi30	MGI:2137648	Q9ESY9	ENSMUSG00000031838
Rab3a	MGI:97843	P63011	ENSMUSG00000031840
Cdh13	MGI:99551	Q9WTR5	ENSMUSG00000031841
Comp	MGI:88469	Q9R0G6	ENSMUSG00000031849
Lpar2	MGI:1858422	Q9JL06	ENSMUSG00000031861
Pgr	MGI:97567	Q00175	ENSMUSG00000031870
Tradd	MGI:109200	Q3U0V2	ENSMUSG00000031887
Hsd11b2	MGI:104720	P51661	ENSMUSG00000031891
Psmb10	MGI:1096380	O35955	ENSMUSG00000031897
Nfatc3	MGI:103296	P97305	ENSMUSG00000031902
Pla2g15	MGI:2178076	Q8VEB4	ENSMUSG00000031903
Smpd3	MGI:1927578	Q9JJY3	ENSMUSG00000031906
Mtmr2	MGI:1924366	Q9Z2D1	ENSMUSG00000031918
Mre11a	MGI:1100512	Q61216	ENSMUSG00000031928
Gpr83	MGI:95712	P30731	ENSMUSG00000031932
Panx1	MGI:1860055	Q9JIP4	ENSMUSG00000031934
Acta1	MGI:87902	P68134	ENSMUSG00000031972
Agt	MGI:87963	P11859	ENSMUSG00000031980
Capn9	MGI:1920897	Q9D805	ENSMUSG00000031981
Gnpat	MGI:1343460	P98192	ENSMUSG00000031985
Jam3	MGI:1933825	Q9D8B7	ENSMUSG00000031990
Trpc6	MGI:109523	Q61143	ENSMUSG00000031997
Birc3	MGI:1197007	O08863	ENSMUSG00000032000
Usp2	MGI:1858178	O88623	ENSMUSG00000032010
Thy1	MGI:98747	P01831	ENSMUSG00000032011
Pvrl1	MGI:1926483	Q9JKF6	ENSMUSG00000032012
Pou2f3	MGI:102565	P31362	ENSMUSG00000032015
Grik4	MGI:95817	Q8BMF5	ENSMUSG00000032017
Crtam	MGI:1859822	Q149L7	ENSMUSG00000032021
Ets1	MGI:95455	P27577	ENSMUSG00000032035
St3gal4	MGI:1316743	Q91Y74	ENSMUSG00000032038
Tirap	MGI:2152213	Q99JY1	ENSMUSG00000032041
Abhd12	MGI:1923442	Q99LR1	ENSMUSG00000032046
Pou2af1	MGI:105086	Q64693	ENSMUSG00000032053
Cryab	MGI:88516	P23927	ENSMUSG00000032060
Pts	MGI:1338783	Q9R1Z7	ENSMUSG00000032067
Apoa5	MGI:1913363	Q8C7G5	ENSMUSG00000032079
Apoa4	MGI:88051	P06728	ENSMUSG00000032080
Apoc3	MGI:88055	P33622	ENSMUSG00000032081
Apoa1	MGI:88049	Q00623	ENSMUSG00000032083
Bace1	MGI:1346542	P56818	ENSMUSG00000032086
Il10ra	MGI:96538	Q61727	ENSMUSG00000032089
Cd3e	MGI:88332	P22646	ENSMUSG00000032093
Treh	MGI:1926230	Q9JLT2	ENSMUSG00000032098
Nlrx1	MGI:2429611	Q3TL44	ENSMUSG00000032109
Slc37a4	MGI:1316650	Q9D1F9	ENSMUSG00000032114
Fez1	MGI:2670976	Q8K0X8	ENSMUSG00000032118
Mcam	MGI:1933966	Q8R2Y2	ENSMUSG00000032135
Pin1	MGI:1346036	Q9QUR7	ENSMUSG00000032171
Tyk2	MGI:1929470	Q9R117	ENSMUSG00000032175
Pde4a	MGI:99558	O89084	ENSMUSG00000032177
Bcl2l10	MGI:1330841	Q9Z0F3	ENSMUSG00000032191
[truncated: 1,452 more rows]

## Sheet: Essential-Singleton
Essential_GeneName	MGI_ID	UniProt_ID	Ensemble_ID
Cdc45	MGI:1338073	Q9Z1X9	ENSMUSG00000000028
Sdhd	MGI:1914175	Q9CXV1	ENSMUSG00000000171
Wdr77	MGI:1917715	Q99J09	ENSMUSG00000000561
Smarcb1	MGI:1328366	Q9Z0H3	ENSMUSG00000000902
Snapin	MGI:1333745	Q9Z266	ENSMUSG00000001018
Ift20	MGI:1915585	Q61025	ENSMUSG00000001105
Psmc3	MGI:1098754	O88685	ENSMUSG00000002102
Rapsn	MGI:99422	P12672	ENSMUSG00000002104
Daxx	MGI:1197015	O35613	ENSMUSG00000002307
Use1	MGI:1914273	Q9CQ56	ENSMUSG00000002395
Cse1l	MGI:1339951	Q9ERK4	ENSMUSG00000002718
Chaf1a	MGI:1351331	Q9QWF0	ENSMUSG00000002835
Ncstn	MGI:1891700	P57716	ENSMUSG00000003458
Tfam	MGI:107810	P40630	ENSMUSG00000003923
Fancl	MGI:1914280	Q9CR14	ENSMUSG00000004018
Dnaja3	MGI:1933786	Q99M87	ENSMUSG00000004069
Dnmt1	MGI:94912	P13864	ENSMUSG00000004099
Phb2	MGI:102520	O35129	ENSMUSG00000004264
Psmd4	MGI:1201670	O35226	ENSMUSG00000005625
Epor	MGI:95408	P14753	ENSMUSG00000006235
Gmnn	MGI:1927344	O88513	ENSMUSG00000006715
Tinf2	MGI:107246	Q9QXG9	ENSMUSG00000007589
Fgfrl1	MGI:2150920	Q91V87	ENSMUSG00000008090
Prpf31	MGI:1916238	Q8CCF0	ENSMUSG00000008373
Nelfb	MGI:1931035	Q8C4Y3	ENSMUSG00000013465
Tsg101	MGI:106581	Q61187	ENSMUSG00000014402
Ube2i	MGI:107365	P63280	ENSMUSG00000015120
Srf	MGI:106658	Q9JM73	ENSMUSG00000015605
Brca1	MGI:104537	P48754	ENSMUSG00000017146
Vps53	MGI:1915549	Q8CCB4	ENSMUSG00000017288
Suz12	MGI:1261758	Q80U70	ENSMUSG00000017548
Ada	MGI:87916	P03958	ENSMUSG00000017697
Birc5	MGI:1203517	O70201	ENSMUSG00000017716
Afmid	MGI:2448704	Q8K4H1	ENSMUSG00000017718
Med1	MGI:1100846	Q925J9	ENSMUSG00000018160
C1qbp	MGI:1194505	O35658	ENSMUSG00000018446
Rad51d	MGI:1261809	O55230	ENSMUSG00000018841
Cops3	MGI:1349409	O88543	ENSMUSG00000019373
Xab2	MGI:1914689	Q9DCD2	ENSMUSG00000019470
Med23	MGI:1917458	Q80YQ2	ENSMUSG00000019984
Supv3l1	MGI:2441711	Q80YD1	ENSMUSG00000020079
Pno1	MGI:1913499	Q9CPS7	ENSMUSG00000020116
Cabin1	MGI:1298375	B9EKC5	ENSMUSG00000020196
Pex13	MGI:1919379	Q9D0K1	ENSMUSG00000020283
Rad50	MGI:109292	P70388	ENSMUSG00000020380
Pes1	MGI:1890613	Q9EQ61	ENSMUSG00000020430
Pnpt1	MGI:1918951	Q8K1R3	ENSMUSG00000020464
Xbp1	MGI:98970	O35426	ENSMUSG00000020484
Apob	MGI:88052	E9Q414	ENSMUSG00000020609
Rnaseh1	MGI:1335073	O70338	ENSMUSG00000020630
Dld	MGI:107450	O08749	ENSMUSG00000020664
Nf1	MGI:97306	Q04690	ENSMUSG00000020716
Polg2	MGI:1354947	Q9QZM2	ENSMUSG00000020718
Slc25a19	MGI:1914533	Q9DAM5	ENSMUSG00000020744
Tmem107	MGI:1914160	Q9CPV0	ENSMUSG00000020895
Pnn	MGI:1100514	O35691	ENSMUSG00000020994
Mnat1	MGI:106207	P51949	ENSMUSG00000021103
Psmc1	MGI:106054	P62192	ENSMUSG00000021178
Tmed10	MGI:1915831	Q9D1D4	ENSMUSG00000021248
Fdft1	MGI:102706	P53798	ENSMUSG00000021273
Mtr	MGI:894292	A6H5Y3	ENSMUSG00000021311
Sptlc1	MGI:1099431	O35704	ENSMUSG00000021468
Caml	MGI:104728	P49070	ENSMUSG00000021501
Mterfd1	MGI:1913660	Q8R3J4	ENSMUSG00000021519
Xrcc4	MGI:1333799	Q924T3	ENSMUSG00000021615
Rad17	MGI:1333807	Q6NXW6	ENSMUSG00000021635
Smn1	MGI:109257	P97801	ENSMUSG00000021645
Hmgcr	MGI:96159	Q01237	ENSMUSG00000021670
Parg	MGI:1347094	O88622	ENSMUSG00000021911
Rnaseh2b	MGI:1914403	Q80ZV0	ENSMUSG00000021932
Pinx1	MGI:1919650	Q9CZX5	ENSMUSG00000021958
Dad1	MGI:101912	P61804	ENSMUSG00000022174
Zfat	MGI:2681865	Q7TS63	ENSMUSG00000022335
Tab1	MGI:1913763	Q8CF89	ENSMUSG00000022414
Ly6e	MGI:106651	Q64253	ENSMUSG00000022587
Arc	MGI:88067	Q9WV31	ENSMUSG00000022602
Rrn3	MGI:1925255	B2RS91	ENSMUSG00000022682
Hira	MGI:99430	Q61666	ENSMUSG00000022702
Gbe1	MGI:1921435	Q9D6Y9	ENSMUSG00000022707
Dgcr8	MGI:2151114	Q9EQM6	ENSMUSG00000022718
Psmg1	MGI:1860263	Q9JK23	ENSMUSG00000022913
Mis18a	MGI:1913828	Q9CZJ6	ENSMUSG00000022978
Prmt5	MGI:1351645	Q8CIG8	ENSMUSG00000023110
Igf2r	MGI:96435	Q07113	ENSMUSG00000023830
Mut	MGI:97239	P16332	ENSMUSG00000023921
Bysl	MGI:1858419	O54825	ENSMUSG00000023988
Nfya	MGI:97316	P23708	ENSMUSG00000023994
Lrpprc	MGI:1919666	Q6PB66	ENSMUSG00000024120
Atp6v0c	MGI:88116	P63082	ENSMUSG00000024121
Pdpk1	MGI:1338068	Q9Z2A0	ENSMUSG00000024122
E4f1	MGI:109530	Q8CCE9	ENSMUSG00000024137
Telo2	MGI:1918968	Q9DC40	ENSMUSG00000024170
Pkdcc	MGI:2147077	Q5RJI4	ENSMUSG00000024247
Dync2li1	MGI:1913996	Q8K0T2	ENSMUSG00000024253
Thoc1	MGI:1919668	Q8R3N6	ENSMUSG00000024287
Vps52	MGI:1330304	Q8C754	ENSMUSG00000024319
Csnk2b	MGI:88548	P67871	ENSMUSG00000024387
Bag6	MGI:1919439	Q9Z1R2	ENSMUSG00000024392
Cxxc1	MGI:1921572	Q9CWW7	ENSMUSG00000024560
Fech	MGI:95513	P22315	ENSMUSG00000024588
Tcof1	MGI:892003	O08784	ENSMUSG00000024613
Incenp	MGI:1313288	Q9WU62	ENSMUSG00000024660
Rfk	MGI:1914688	Q8CFV9	ENSMUSG00000024712
Ccdc86	MGI:1277220	Q9JJ89	ENSMUSG00000024732
Rce1	MGI:1336895	P57791	ENSMUSG00000024889
Drap1	MGI:1913806	Q9D6N5	ENSMUSG00000024914
Rnaseh2c	MGI:1915459	Q9CQ18	ENSMUSG00000024925
Men1	MGI:1316736	O88559	ENSMUSG00000024947
Hells	MGI:106209	Q60848	ENSMUSG00000025001
Pcyt2	MGI:1915921	Q922E4	ENSMUSG00000025137
Peo1	MGI:2137410	Q8CIW5	ENSMUSG00000025209
Sufu	MGI:1345643	Q9Z0P7	ENSMUSG00000025231
Clns1a	MGI:109638	Q61189	ENSMUSG00000025439
Asl	MGI:88084	Q91YI0	ENSMUSG00000025533
Rptor	MGI:1921620	Q8K4Q0	ENSMUSG00000025583
Podxl	MGI:1351317	Q9R0M4	ENSMUSG00000025608
Rb1cc1	MGI:1341850	Q9ESK9	ENSMUSG00000025907
Cops5	MGI:1349415	O35864	ENSMUSG00000025917
Sf3b1	MGI:1932339	Q99NB9	ENSMUSG00000025982
Slc40a1	MGI:1315204	Q9JHI9	ENSMUSG00000025993
Mterfd2	MGI:1918355	Q8BVN4	ENSMUSG00000026273
Pam	MGI:97475	P97467	ENSMUSG00000026335
Ahctf1	MGI:1915033	Q8CJF7	ENSMUSG00000026491
Fh1	MGI:95530	P97807	ENSMUSG00000026526
Mcm10	MGI:1917274	Q0VBD2	ENSMUSG00000026669
Hsd17b7	MGI:1330808	O88736	ENSMUSG00000026675
Tsc1	MGI:1929183	Q9EP53	ENSMUSG00000026812
Anapc2	MGI:2139135	Q8BZQ7	ENSMUSG00000026965
Nusap1	MGI:2675669	Q9ERH4	ENSMUSG00000027306
Rad51	MGI:97890	Q08297	ENSMUSG00000027323
Csrp2bp	MGI:1917264	Q8CID0	ENSMUSG00000027425
Gins1	MGI:1916520	Q9CZ15	ENSMUSG00000027454
Gss	MGI:95852	P51855	ENSMUSG00000027610
Procr	MGI:104596	Q64695	ENSMUSG00000027611
Eif6	MGI:1196288	O55135	ENSMUSG00000027613
Pdcd10	MGI:1928396	Q8VE70	ENSMUSG00000027835
Gba	MGI:95665	P17439	ENSMUSG00000028048
Lamtor2	MGI:1932697	Q9JHS3	ENSMUSG00000028062
F3	MGI:88381	P20352	ENSMUSG00000028128
Wls	MGI:1915401	Q6DID7	ENSMUSG00000028173
Nbn	MGI:1351625	Q9R207	ENSMUSG00000028224
Ugcg	MGI:1332243	O88693	ENSMUSG00000028381
Fktn	MGI:2179507	Q8R507	ENSMUSG00000028414
Bag1	MGI:108047	Q60739	ENSMUSG00000028416
Chmp5	MGI:1924209	Q9D7S9	ENSMUSG00000028419
Ikbkap	MGI:1914544	Q7TT37	ENSMUSG00000028431
Vcp	MGI:99919	Q01853	ENSMUSG00000028452
Reck	MGI:1855698	Q9Z0J1	ENSMUSG00000028476
Gne	MGI:1354951	Q91WG8	ENSMUSG00000028479
Pdpn	MGI:103098	Q62011	ENSMUSG00000028583
Tceb3	MGI:1351315	Q8CB77	ENSMUSG00000028668
Urod	MGI:98916	P70697	ENSMUSG00000028684
Nasp	MGI:1355328	Q99MD9	ENSMUSG00000028693
Stil	MGI:107477	Q60988	ENSMUSG00000028718
Xrcc2	MGI:1927345	Q9CX47	ENSMUSG00000028933
Ctnnbip1	MGI:1915756	Q9JJN6	ENSMUSG00000028988
Rint1	MGI:1916233	Q8BZ36	ENSMUSG00000028999
Htt	MGI:96067	P42859	ENSMUSG00000029104
Lias	MGI:1934604	Q99M04	ENSMUSG00000029199
Cdc7	MGI:1309511	Q9Z0H0	ENSMUSG00000029283
Arpc3	MGI:1928375	Q9JM76	ENSMUSG00000029465
Ints1	MGI:1915760	Q6P4S8	ENSMUSG00000029547
Mad1l1	MGI:1341857	Q9WTX8	ENSMUSG00000029554
Eln	MGI:95317	P54320	ENSMUSG00000029675
Epo	MGI:95407	P07321	ENSMUSG00000029711
Cald1	MGI:88250	E9QA15	ENSMUSG00000029761
Mad2l1	MGI:1860374	Q9Z1B5	ENSMUSG00000029910
Uba3	MGI:1341217	Q8C878	ENSMUSG00000030061
Med21	MGI:1347064	Q9CQ39	ENSMUSG00000030291
Atg7	MGI:1921494	Q9D906	ENSMUSG00000030314
Ift122	MGI:1932386	Q6NWV3	ENSMUSG00000030323
Ercc2	MGI:95413	O08811	ENSMUSG00000030400
Psmc4	MGI:1346093	P54775	ENSMUSG00000030603
Fah	MGI:95482	P35505	ENSMUSG00000030630
Coq7	MGI:107207	P97478	ENSMUSG00000030652
Ppme1	MGI:1919840	Q8BVQ5	ENSMUSG00000030718
Rbbp6	MGI:894835	P97868	ENSMUSG00000030779
Adm	MGI:108058	P97297	ENSMUSG00000030790
Lamtor1	MGI:1913758	Q9CQ22	ENSMUSG00000030842
Ate1	MGI:1333870	Q9Z2A5	ENSMUSG00000030850
Uros	MGI:98917	P51163	ENSMUSG00000030979
Fadd	MGI:109324	Q61160	ENSMUSG00000031077
Porcn	MGI:1890212	Q9JJJ7	ENSMUSG00000031169
Piga	MGI:99461	Q64323	ENSMUSG00000031381
Ciapin1	MGI:1922083	Q8WTY4	ENSMUSG00000031781
Mbtps1	MGI:1927235	Q9WTZ2	ENSMUSG00000031835
Cbfb	MGI:99851	Q08024	ENSMUSG00000031885
Sc5d	MGI:1353611	O88822	ENSMUSG00000032018
Zfp259	MGI:1330262	Q62384	ENSMUSG00000032078
Chek1	MGI:1202065	O35280	ENSMUSG00000032113
Dpagt1	MGI:1196396	P42867	ENSMUSG00000032123
Hmbs	MGI:96112	P22907	ENSMUSG00000032126
Glce	MGI:2136405	Q9EPS3	ENSMUSG00000032252
Gclc	MGI:104990	P97494	ENSMUSG00000032350
Pik3r4	MGI:1922919	Q8VD65	ENSMUSG00000032571
Traip	MGI:1096377	Q8VIG6	ENSMUSG00000032586
Flcn	MGI:2442184	Q8QZS3	ENSMUSG00000032633
Ift57	MGI:1921166	Q8BXG3	ENSMUSG00000032965
Mycbp2	MGI:2179432	Q7TPH6	ENSMUSG00000033004
Resp18	MGI:1098222	P47939	ENSMUSG00000033061
Fntb	MGI:1861305	Q8K2I1	ENSMUSG00000033373
Gadd45gip1	MGI:1914947	Q9CR59	ENSMUSG00000033751
Vhl	MGI:103223	P40338	ENSMUSG00000033933
Atm	MGI:107202	Q62388	ENSMUSG00000034218
Thoc5	MGI:1351333	Q8BKT7	ENSMUSG00000034274
Cops8	MGI:1915363	Q8VBV7	ENSMUSG00000034432
2700049A03Rik	MGI:1924217	E9PV87	ENSMUSG00000034601
Tdg	MGI:108247	P56581	ENSMUSG00000034674
Dhcr24	MGI:1922004	Q8VCH6	ENSMUSG00000034926
Becn1	MGI:1891828	O88597	ENSMUSG00000035086
Cnot3	MGI:2385261	Q8K0V4	ENSMUSG00000035632
Vezt	MGI:2143698	Q3ZK22	ENSMUSG00000036099
Ndufa13	MGI:1914434	Q9ERS2	ENSMUSG00000036199
Rif1	MGI:1098622	Q6PR54	ENSMUSG00000036202
Noa1	MGI:1914306	Q9JJG9	ENSMUSG00000036285
Thap11	MGI:1930964	Q9JJD0	ENSMUSG00000036442
Srrt	MGI:1933527	Q99MR6	ENSMUSG00000037364
Dtl	MGI:1924093	Q3TLR7	ENSMUSG00000037474
Gnpnat1	MGI:1858963	Q9JK38	ENSMUSG00000037722
Slc32a1	MGI:1194488	O35633	ENSMUSG00000037771
Atg5	MGI:1277186	Q99J83	ENSMUSG00000038160
Ncoa6	MGI:1929915	Q9JL19	ENSMUSG00000038369
Pcid2	MGI:2443003	Q8BFV2	ENSMUSG00000038542
Ift172	MGI:2682064	Q6VH22	ENSMUSG00000038564
Mcl1	MGI:101769	P97287	ENSMUSG00000038612
Phb	MGI:97572	P67778	ENSMUSG00000038845
Polg	MGI:1196389	P54099	ENSMUSG00000039176
D2Wsu81e	MGI:106544	Q3UHX9	ENSMUSG00000039660
Icmt	MGI:1888594	Q9EQK7	ENSMUSG00000039662
Fbxl5	MGI:2152883	Q8C2S5	ENSMUSG00000039753
Dag1	MGI:101864	Q62165	ENSMUSG00000039952
Timeless	MGI:1321393	Q9R1X4	ENSMUSG00000039994
Cox15	MGI:1920112	Q8BJ03	ENSMUSG00000040018
Vprbp	MGI:2445220	Q80TR8	ENSMUSG00000040325
Ofd1	MGI:1350328	Q80Z25	ENSMUSG00000040586
Madd	MGI:2444672	Q80U28	ENSMUSG00000040687
Rps19	MGI:1333780	Q9CZX8	ENSMUSG00000040952
Brca2	MGI:109337	P97929	ENSMUSG00000041147
Vps41	MGI:1929215	Q5KU39	ENSMUSG00000041236
Pi4ka	MGI:2448506	Q6DIC7	ENSMUSG00000041720
Ncapg2	MGI:1923294	Q6DFV1	ENSMUSG00000042029
Pelo	MGI:2145154	Q80X73	ENSMUSG00000042275
Wdr55	MGI:1915186	Q9CX97	ENSMUSG00000042660
Upf2	MGI:2449307	A2AT37	ENSMUSG00000043241
Mgat2	MGI:2384966	Q921V5	ENSMUSG00000043998
N6amt1	MGI:1915018	Q6SKR2	ENSMUSG00000044442
Palb2	MGI:3040695	Q3U0P1	ENSMUSG00000044702
Dok7	MGI:3584043	Q18PE0	ENSMUSG00000044716
Trrap	MGI:2153272	Q80YV3	ENSMUSG00000045482
Zfp830	MGI:1914233	Q8R1N0	ENSMUSG00000046010
Pofut1	MGI:2153207	Q91ZW2	ENSMUSG00000046020
Ppp1r15b	MGI:2444211	Q8BFW3	ENSMUSG00000046062
Ccbe1	MGI:2445053	Q3MI99	ENSMUSG00000046318
Atmin	MGI:2682328	Q6P9S1	ENSMUSG00000047388
Gphn	MGI:109602	Q8BUV3	ENSMUSG00000047454
Tada3	MGI:1915724	Q8R0L9	ENSMUSG00000048930
Setd8	MGI:1915206	Q2YDW7	ENSMUSG00000049327
Evc2	MGI:1915775	Q8K1G2	ENSMUSG00000050248
Rictor	MGI:1926007	Q6QI06	ENSMUSG00000050310
Xrcc1	MGI:99137	Q60596	ENSMUSG00000051768
Asna1	MGI:1928379	O54984	ENSMUSG00000052456
Ggcx	MGI:1927655	Q9QYC7	ENSMUSG00000053460
Spink5	MGI:1919682	Q148R4	ENSMUSG00000055561
S100a8	MGI:88244	P27005	ENSMUSG00000056054
Lig1	MGI:101789	P37913	ENSMUSG00000056394
Espl1	MGI:2146156	P60330	ENSMUSG00000058290
Lin9	MGI:1919818	Q8C735	ENSMUSG00000058729
Fxn	MGI:1096879	O35943	ENSMUSG00000059363
Max	MGI:96921	P28574	ENSMUSG00000059436
Tpt1	MGI:104890	P63028	ENSMUSG00000060126
Intu	MGI:2443752	Q059U7	ENSMUSG00000060798
Cxcl12	MGI:103556	P40224	ENSMUSG00000061353
Dot1l	MGI:2143886	Q6XZL8	ENSMUSG00000061589
Nup98	MGI:109404	Q6PFD9	ENSMUSG00000063550
Ubr4	MGI:1916366	A2AN08	ENSMUSG00000066036
Numa1	MGI:2443665	E9Q7G0	ENSMUSG00000066306
Ecsit	MGI:1349469	Q9QZH6	ENSMUSG00000066839
Marcks	MGI:96907	P26645	ENSMUSG00000069662
Serpinh1	MGI:88283	P19324	ENSMUSG00000070436
Mn1	MGI:1261813	D3YWE6	ENSMUSG00000070576
Ccnf	MGI:102551	P51944	ENSMUSG00000072082
Taf1a	MGI:109578	P97357	ENSMUSG00000072258

## Sheet: Essential-Duplicate
Essential_GeneName	MGI_ID	UniProt_ID	Ensemble_ID
Apoh	MGI:88058	Q01339	ENSMUSG00000000049
Klf6	MGI:1346318	O08584	ENSMUSG00000000078
Tbx2	MGI:98494	Q60707	ENSMUSG00000000093
Tbx4	MGI:102556	P70325	ENSMUSG00000000094
Ngfr	MGI:97323	Q9Z0W1	ENSMUSG00000000120
Wnt3	MGI:98955	P17553	ENSMUSG00000000125
Wnt9a	MGI:2446084	Q8R5M2	ENSMUSG00000000126
Nalcn	MGI:2444306	Q8BXR5	ENSMUSG00000000197
Th	MGI:98735	P24529	ENSMUSG00000000214
Lhx2	MGI:96785	Q9Z0S2	ENSMUSG00000000247
Cdh1	MGI:88354	P09803	ENSMUSG00000000303
Ccm2	MGI:2384924	Q8K2Y9	ENSMUSG00000000378
Myf5	MGI:97252	P24699	ENSMUSG00000000435
Pparg	MGI:97747	P37238	ENSMUSG00000000440
Raf1	MGI:97847	Q99N57	ENSMUSG00000000441
Pdgfb	MGI:97528	P31240	ENSMUSG00000000489
Acvrl1	MGI:1338946	Q61288	ENSMUSG00000000530
Acvr1b	MGI:1338944	Q61271	ENSMUSG00000000532
Itga5	MGI:96604	P11688	ENSMUSG00000000555
Sox9	MGI:98371	Q04887	ENSMUSG00000000567
Krit1	MGI:1930618	Q6S5J6	ENSMUSG00000000600
Hk2	MGI:1315197	O08528	ENSMUSG00000000628
Bcl11a	MGI:106190	Q9QYE3	ENSMUSG00000000861
Dbh	MGI:94864	Q64237	ENSMUSG00000000889
Ilf2	MGI:1915031	Q9CXY6	ENSMUSG00000001016
S100a4	MGI:1330282	P07091	ENSMUSG00000001020
Mapk7	MGI:1346347	Q9WVS8	ENSMUSG00000001034
B9d1	MGI:1351471	Q9R1S0	ENSMUSG00000001039
Mcm3ap	MGI:1930089	Q9WUU9	ENSMUSG00000001150
Uhrf1	MGI:1338889	Q8VDF2	ENSMUSG00000001228
Ramp2	MGI:1859650	Q9WUP0	ENSMUSG00000001240
Lsr	MGI:1927471	Q99KG5	ENSMUSG00000001247
Efnb2	MGI:105097	P52800	ENSMUSG00000001300
Mef2d	MGI:99533	Q63943	ENSMUSG00000001419
Slc19a1	MGI:103182	P41438	ENSMUSG00000001436
Cyp51	MGI:106040	Q8K0C4	ENSMUSG00000001467
Nkx2-1	MGI:108067	P50220	ENSMUSG00000001496
Pax9	MGI:97493	P47242	ENSMUSG00000001497
Itga3	MGI:96602	Q62470	ENSMUSG00000001507
Dlx3	MGI:94903	Q64205	ENSMUSG00000001510
Foxm1	MGI:1347487	O08696	ENSMUSG00000001517
Jup	MGI:96650	Q02257	ENSMUSG00000001552
Mnx1	MGI:109160	Q9QZW9	ENSMUSG00000001566
Smo	MGI:108075	P56726	ENSMUSG00000001761
Capns1	MGI:88266	O88456	ENSMUSG00000001794
Folr1	MGI:95568	P35846	ENSMUSG00000001827
Rac1	MGI:97845	P63001	ENSMUSG00000001847
Ltbp1	MGI:109151	Q8CG19	ENSMUSG00000001870
Ltbp2	MGI:99502	O08999	ENSMUSG00000002020
Kmt2a	MGI:96995	P55200	ENSMUSG00000002028
Spi1	MGI:98282	P17433	ENSMUSG00000002111
Paxip1	MGI:1890430	Q6NZQ4	ENSMUSG00000002221
Ppard	MGI:101884	P35396	ENSMUSG00000002250
Braf	MGI:88190	P28028	ENSMUSG00000002413
Tsc2	MGI:102548	Q61037	ENSMUSG00000002496
Shh	MGI:98297	Q62226	ENSMUSG00000002633
Prkd1	MGI:99879	Q62101	ENSMUSG00000002688
Prkra	MGI:1344375	Q9WTX2	ENSMUSG00000002731
Baz1b	MGI:1353499	Q9Z277	ENSMUSG00000002748
Jag2	MGI:1098270	Q9QYE5	ENSMUSG00000002799
Flii	MGI:1342286	Q9JJ28	ENSMUSG00000002812
Top3a	MGI:1197527	O70157	ENSMUSG00000002814
Map2k7	MGI:1346871	Q8CE90	ENSMUSG00000002948
Klf4	MGI:1342287	Q60793	ENSMUSG00000003032
Ap1m1	MGI:102776	P35585	ENSMUSG00000003033
Stk11	MGI:1341870	Q9WTK7	ENSMUSG00000003068
Slc2a3	MGI:95757	P32037	ENSMUSG00000003153
Dvl3	MGI:108100	Q61062	ENSMUSG00000003233
Cyp17a1	MGI:88586	P27786	ENSMUSG00000003555
Dnase2a	MGI:1329019	P56542	ENSMUSG00000003812
Calr	MGI:88252	P14211	ENSMUSG00000003814
Nfat5	MGI:1859333	Q9WV30	ENSMUSG00000003847
Stat3	MGI:103038	P42227	ENSMUSG00000004040
Cul3	MGI:1347360	Q9JLV5	ENSMUSG00000004364
Arid3b	MGI:1930768	Q9Z1N7	ENSMUSG00000004661
Plod3	MGI:1347008	Q9R0E1	ENSMUSG00000004846
Pax3	MGI:97487	P24610	ENSMUSG00000004872
Nes	MGI:101784	Q6P5H2	ENSMUSG00000004891
Map2k1	MGI:1346866	P31938	ENSMUSG00000004936
Syt5	MGI:1926368	Q9R0N5	ENSMUSG00000004961
Pex5	MGI:1098808	O09012	ENSMUSG00000005069
Klf5	MGI:1338056	Q9Z0Z7	ENSMUSG00000005148
Ripk4	MGI:1919638	Q9ERK0	ENSMUSG00000005251
Hmox1	MGI:96163	P14901	ENSMUSG00000005413
Evx1	MGI:95461	P23683	ENSMUSG00000005503
Por	MGI:97744	P37040	ENSMUSG00000005514
Igf1r	MGI:96433	Q60751	ENSMUSG00000005533
Trim28	MGI:109274	Q62318	ENSMUSG00000005566
Mef2c	MGI:99458	Q8CFN5	ENSMUSG00000005583
Eif4g2	MGI:109207	Q62448	ENSMUSG00000005610
Pcyt1a	MGI:88557	P49586	ENSMUSG00000005615
Mthfd2	MGI:1338850	P18155	ENSMUSG00000005667
Gata6	MGI:107516	Q61169	ENSMUSG00000005836
Cnga2	MGI:108040	Q62398	ENSMUSG00000005864
Apc	MGI:88039	Q61315	ENSMUSG00000005871
Otx1	MGI:97450	P80205	ENSMUSG00000005917
Crkl	MGI:104686	P47941	ENSMUSG00000006134
Zbtb17	MGI:107410	Q60821	ENSMUSG00000006215
Vax1	MGI:1277163	Q2NKI2	ENSMUSG00000006270
Kmt2b	MGI:109565	O08550	ENSMUSG00000006307
Etv2	MGI:99253	P41163	ENSMUSG00000006311
Fbln1	MGI:95487	Q08879	ENSMUSG00000006369
Tek	MGI:98664	Q02858	ENSMUSG00000006386
Cdc20	MGI:1859866	Q9JJ66	ENSMUSG00000006398
Ihh	MGI:96533	P97812	ENSMUSG00000006538
Cdc42	MGI:106211	P60766	ENSMUSG00000006699
Pknox1	MGI:1201409	O70477	ENSMUSG00000006705
Kif5b	MGI:1098268	Q61768	ENSMUSG00000006740
Ctnnb1	MGI:88276	Q02248	ENSMUSG00000006932
Atp1a2	MGI:88106	Q6PIE5	ENSMUSG00000007097
Tgfbr1	MGI:98728	Q64729	ENSMUSG00000007613
Rad51c	MGI:2150020	Q924H5	ENSMUSG00000007646
Bcl2l1	MGI:88139	Q64373	ENSMUSG00000007659
Zmiz1	MGI:3040693	Q6P1E1	ENSMUSG00000007817
Arid1a	MGI:1935147	A2BH40	ENSMUSG00000007880
Crlf1	MGI:1340030	Q9JM58	ENSMUSG00000007888
Phox2a	MGI:106633	Q62066	ENSMUSG00000007946
Pou2f2	MGI:101897	Q00196	ENSMUSG00000008496
Nfib	MGI:103188	P97863	ENSMUSG00000008575
Man1a2	MGI:104676	P39098	ENSMUSG00000008763
Gabpa	MGI:95610	Q00422	ENSMUSG00000008976
Nf2	MGI:97307	P46662	ENSMUSG00000009073
Tbx1	MGI:98493	P70323	ENSMUSG00000009097
Met	MGI:96969	P16056	ENSMUSG00000009376
Mkl2	MGI:3050795	P59759	ENSMUSG00000009569
Ubp1	MGI:104889	Q811S7	ENSMUSG00000009741
Nuak2	MGI:1921387	Q8BZN4	ENSMUSG00000009772
Wnt3a	MGI:98956	P27467	ENSMUSG00000009900
Slc3a2	MGI:96955	P10852	ENSMUSG00000010095
Myt1	MGI:1100535	Q8CFC2	ENSMUSG00000010505
Adam19	MGI:105377	O35674	ENSMUSG00000011256
Ptprs	MGI:97815	B0V2N1	ENSMUSG00000013236
Aldh1a2	MGI:107928	Q62148	ENSMUSG00000013584
Pten	MGI:109583	O08586	ENSMUSG00000013663
Ehmt2	MGI:2148922	Q9Z148	ENSMUSG00000013787
Bicc1	MGI:1933388	Q99MQ1	ENSMUSG00000014329
Hoxa2	MGI:96174	P31245	ENSMUSG00000014704
Pdcd2	MGI:104643	P46718	ENSMUSG00000014771
Gata2	MGI:95662	O09100	ENSMUSG00000015053
Aldh1a3	MGI:1861722	Q9JHW9	ENSMUSG00000015134
Arnt	MGI:88071	P53762	ENSMUSG00000015522
Lpl	MGI:96820	P11152	ENSMUSG00000015568
Nkx2-5	MGI:97350	P42582	ENSMUSG00000015579
Gata3	MGI:95663	P23772	ENSMUSG00000015619
Setdb1	MGI:1934229	O88974	ENSMUSG00000015697
Arnt2	MGI:107188	Q61324	ENSMUSG00000015709
Aph1a	MGI:2385110	Q8BVF7	ENSMUSG00000015750
Tab2	MGI:1915902	Q99K90	ENSMUSG00000015755
Rxra	MGI:98214	P28700	ENSMUSG00000015846
Wnt11	MGI:101948	P48615	ENSMUSG00000015957
Celsr1	MGI:1100883	O35161	ENSMUSG00000016028
Kcnq2	MGI:1309503	Q9Z351	ENSMUSG00000016346
Wt1	MGI:98968	P22561	ENSMUSG00000016458
Cr1l	MGI:88513	Q64735	ENSMUSG00000016481
Plcg1	MGI:97615	Q62077	ENSMUSG00000016933
Slc12a5	MGI:1862037	Q91V14	ENSMUSG00000017740
Crk	MGI:88508	Q64010	ENSMUSG00000017776
Jph2	MGI:1891496	Q9ET78	ENSMUSG00000017817
Mybl2	MGI:101785	P48972	ENSMUSG00000017861
Hnf4a	MGI:109128	P49698	ENSMUSG00000017950
Erbb3	MGI:95411	Q61526	ENSMUSG00000018166
Tbx5	MGI:102541	P70326	ENSMUSG00000018263
Pfn1	MGI:97549	P62962	ENSMUSG00000018293
Vezf1	MGI:1313291	Q9Z162	ENSMUSG00000018377
Srsf1	MGI:98283	Q6PDM2	ENSMUSG00000018379
Kif3a	MGI:107689	P28741	ENSMUSG00000018395
Kdm6b	MGI:2448492	Q5NCY0	ENSMUSG00000018476
Wnt9b	MGI:1197020	O35468	ENSMUSG00000018486
Ncor1	MGI:1349717	Q60974	ENSMUSG00000018501
Tbx3	MGI:98495	P70324	ENSMUSG00000018604
Sp2	MGI:1926162	Q9D2H6	ENSMUSG00000018678
Lhx1	MGI:99783	P63006	ENSMUSG00000018698
Dync1h1	MGI:103147	Q9JHU4	ENSMUSG00000018707
Ndel1	MGI:1932915	Q9ERR1	ENSMUSG00000018736
Myh11	MGI:102643	O08638	ENSMUSG00000018830
Pank3	MGI:2387464	Q8R2W9	ENSMUSG00000018846
Hoxb1	MGI:96182	P17919	ENSMUSG00000018973
Atp6ap1	MGI:109629	Q9R1Q9	ENSMUSG00000019087
Fkbp8	MGI:1341070	O35465	ENSMUSG00000019428
Arid3a	MGI:1328360	Q62431	ENSMUSG00000019564
Krt10	MGI:96685	P02535	ENSMUSG00000019761
Fbxo5	MGI:1914391	Q7TSG3	ENSMUSG00000019773
Hdac2	MGI:1097691	P70288	ENSMUSG00000019777
Hey2	MGI:1341884	Q9QUS4	ENSMUSG00000019789
Stxbp5	MGI:1926058	Q8K400	ENSMUSG00000019790
Rev3l	MGI:1337131	Q61493	ENSMUSG00000019841
Lama4	MGI:109321	P97927	ENSMUSG00000019846
Rspo3	MGI:1920030	Q2TJ95	ENSMUSG00000019880
Ppp1r12a	MGI:1309528	Q9DBR7	ENSMUSG00000019907
Sim1	MGI:98306	Q61045	ENSMUSG00000019913
Lims1	MGI:1195263	Q99JW4	ENSMUSG00000019920
Cdk1	MGI:88351	P11440	ENSMUSG00000019942
Atp2b1	MGI:104653	G5E829	ENSMUSG00000019943
Psen1	MGI:1202717	P49769	ENSMUSG00000019969
Apaf1	MGI:1306796	O88879	ENSMUSG00000019979
Myb	MGI:97249	P06876	ENSMUSG00000019982
Ctgf	MGI:95537	P29268	ENSMUSG00000019997
Hsp90b1	MGI:98817	P08113	ENSMUSG00000020048
Ascl1	MGI:96919	Q02067	ENSMUSG00000020052
Igf1	MGI:96432	P05017	ENSMUSG00000020053
Sirt1	MGI:2135607	Q923E4	ENSMUSG00000020063
Vps26a	MGI:1353654	P40336	ENSMUSG00000020078
Tbk1	MGI:1929658	Q9WUN2	ENSMUSG00000020115
Frs2	MGI:1100860	Q8C180	ENSMUSG00000020170
Mdm2	MGI:96952	P23804	ENSMUSG00000020184
Fzr1	MGI:1926790	Q9R1K5	ENSMUSG00000020235
Txnrd1	MGI:1354175	Q9JMH6	ENSMUSG00000020250
Sptbn1	MGI:98388	Q62261	ENSMUSG00000020315
Mgat1	MGI:96973	P27808	ENSMUSG00000020346
Ppp2ca	MGI:1321159	P63330	ENSMUSG00000020349
Tnip1	MGI:1926194	Q9WUU8	ENSMUSG00000020400
Hus1	MGI:1277962	Q8BQY8	ENSMUSG00000020413
Rtn4	MGI:1915835	Q99P72	ENSMUSG00000020458
Aebp1	MGI:1197012	Q640N1	ENSMUSG00000020473
Acaca	MGI:108451	Q5SWU9	ENSMUSG00000020532
Llgl1	MGI:102682	Q80Y17	ENSMUSG00000020536
Srebf1	MGI:107606	Q9WTN3	ENSMUSG00000020538
Myocd	MGI:2137495	Q8VIM5	ENSMUSG00000020542
Snx13	MGI:2661416	Q6PHS6	ENSMUSG00000020590
Gna13	MGI:95768	P27601	ENSMUSG00000020611
Prkar1a	MGI:104878	Q9DBC7	ENSMUSG00000020612
Hnf1b	MGI:98505	P27889	ENSMUSG00000020679
Nle1	MGI:2429770	Q8VEJ4	ENSMUSG00000020692
Lig3	MGI:109152	P97386	ENSMUSG00000020697
Ern1	MGI:1930134	Q9EQY0	ENSMUSG00000020715
Pafah1b1	MGI:109520	P63005	ENSMUSG00000020745
Itgb4	MGI:96613	A2A863	ENSMUSG00000020758
Ywhae	MGI:894689	P62259	ENSMUSG00000020849
Cacnb1	MGI:102522	Q8R3Z5	ENSMUSG00000020882
Vamp2	MGI:1313277	P63044	ENSMUSG00000020894
Aurkb	MGI:107168	O70126	ENSMUSG00000020897
Myh10	MGI:1930780	Q61879	ENSMUSG00000020900
Kat2a	MGI:1343101	Q9JHD2	ENSMUSG00000020918
Npas3	MGI:1351610	Q9QZQ0	ENSMUSG00000021010
Sptlc2	MGI:108074	P97363	ENSMUSG00000021036
Sav1	MGI:1927144	Q8VEB2	ENSMUSG00000021067
Gsc	MGI:95841	Q02591	ENSMUSG00000021095
Hif1a	MGI:106918	Q61221	ENSMUSG00000021109
Zfp36l1	MGI:107946	P23950	ENSMUSG00000021127
Numb	MGI:107423	Q9QZS3	ENSMUSG00000021224
Fos	MGI:95574	P01101	ENSMUSG00000021250
Tgfb3	MGI:98727	P17125	ENSMUSG00000021253
Esrrb	MGI:1346832	Q61539	ENSMUSG00000021255
Yy1	MGI:99150	Q00899	ENSMUSG00000021264
Ryr2	MGI:99685	E9Q401	ENSMUSG00000021313
Gli3	MGI:95729	Q61602	ENSMUSG00000021318
Tfap2a	MGI:104671	P34056	ENSMUSG00000021359
Edn1	MGI:95283	P22387	ENSMUSG00000021367
Barx1	MGI:103124	Q9ER42	ENSMUSG00000021381
Ripk1	MGI:108212	Q60855	ENSMUSG00000021408
Ror2	MGI:1347521	Q9Z138	ENSMUSG00000021464
Ptch1	MGI:105373	Q61115	ENSMUSG00000021466
Nsd1	MGI:1276545	O88491	ENSMUSG00000021488
Pitx1	MGI:107374	P70314	ENSMUSG00000021506
Smad5	MGI:1328787	P97454	ENSMUSG00000021540
Rasa1	MGI:97860	E9PYG6	ENSMUSG00000021549
Pcsk1	MGI:97511	P63239	ENSMUSG00000021587
Kif2a	MGI:108390	P28740	ENSMUSG00000021693
Fgf10	MGI:1099809	O35565	ENSMUSG00000021732
Il6st	MGI:96560	Q00560	ENSMUSG00000021756
Fst	MGI:95586	P47931	ENSMUSG00000021765
Bmpr1a	MGI:1338938	P36895	ENSMUSG00000021796
Anxa7	MGI:88031	Q07076	ENSMUSG00000021814
Vcl	MGI:98927	Q64727	ENSMUSG00000021823
Bmp4	MGI:88180	P21275	ENSMUSG00000021835
Otx2	MGI:97451	P80206	ENSMUSG00000021848
Bap1	MGI:1206586	Q99PU7	ENSMUSG00000021901
Dph3	MGI:1922658	Q8K0W9	ENSMUSG00000021905
Chat	MGI:88392	Q03059	ENSMUSG00000021919
Gata4	MGI:95664	Q08369	ENSMUSG00000021944
Tkt	MGI:105992	P40142	ENSMUSG00000021957
Lats2	MGI:1354386	Q7TSJ6	ENSMUSG00000021959
Fgf9	MGI:104723	P54130	ENSMUSG00000021974
Extl3	MGI:1860765	Q9WVL6	ENSMUSG00000021978
Wnt5a	MGI:98958	P22725	ENSMUSG00000021994
Esco2	MGI:1919238	Q8CIB9	ENSMUSG00000022034
Bmp1	MGI:88176	P98063	ENSMUSG00000022098
Rb1	MGI:97874	P13405	ENSMUSG00000022105
Gdnf	MGI:107430	P48540	ENSMUSG00000022144
Dab2	MGI:109175	P98078	ENSMUSG00000022150
Tgm1	MGI:98730	Q9JLF6	ENSMUSG00000022218
Sema5a	MGI:107556	Q62217	ENSMUSG00000022231
Trio	MGI:1927230	Q0KL02	ENSMUSG00000022263
Zfpm2	MGI:1334444	Q8CCH7	ENSMUSG00000022306
Myc	MGI:97250	P01108	ENSMUSG00000022346
Has2	MGI:107821	P70312	ENSMUSG00000022367
Wnt7b	MGI:98962	P28047	ENSMUSG00000022382
Brd1	MGI:1924161	E9PZ26	ENSMUSG00000022387
Enpp2	MGI:1321390	Q9R1E6	ENSMUSG00000022425
Myh9	MGI:107717	Q8VDD5	ENSMUSG00000022443
Hdac7	MGI:1891835	Q8C2B3	ENSMUSG00000022475
Col2a1	MGI:88452	P28481	ENSMUSG00000022483
Trp63	MGI:1330810	O88898	ENSMUSG00000022510
Cldn1	MGI:1276109	O88551	ENSMUSG00000022512
Crebbp	MGI:1098280	P45481	ENSMUSG00000022521
Hes1	MGI:104853	P35428	ENSMUSG00000022528
Plec	MGI:1277961	Q9QXS1	ENSMUSG00000022565
Ptk2	MGI:95481	P34152	ENSMUSG00000022607
B3gnt5	MGI:2137302	Q8BGY6	ENSMUSG00000022686
Usp7	MGI:2182061	Q6A4J8	ENSMUSG00000022710
Pmm2	MGI:1859214	Q9Z2M7	ENSMUSG00000022711
Dlg1	MGI:107231	Q811D0	ENSMUSG00000022770
Pak2	MGI:1339984	Q8CIN4	ENSMUSG00000022781
Dnm1l	MGI:1921256	Q8K1M6	ENSMUSG00000022789
Tfrc	MGI:98822	Q62351	ENSMUSG00000022797
Gsk3b	MGI:1861437	Q9WV60	ENSMUSG00000022812
Fstl1	MGI:102793	Q62356	ENSMUSG00000022816
Ap2m1	MGI:1298405	P84091	ENSMUSG00000022841
Tra2b	MGI:106016	P62996	ENSMUSG00000022858
Cxadr	MGI:1201679	P97792	ENSMUSG00000022865
Robo1	MGI:1274781	O89026	ENSMUSG00000022883
Ets2	MGI:95456	P15037	ENSMUSG00000022895
Dyrk1a	MGI:1330299	Q61214	ENSMUSG00000022897
Pros1	MGI:1095733	Q08761	ENSMUSG00000022912
Runx1	MGI:99852	Q03347	ENSMUSG00000022952
Synj1	MGI:1354961	D3Z656	ENSMUSG00000022973
Wnt1	MGI:98953	P04426	ENSMUSG00000022997
Krt18	MGI:96692	P05784	ENSMUSG00000023043
Bsg	MGI:88208	P18572	ENSMUSG00000023175
Gcm1	MGI:108045	P70348	ENSMUSG00000023333
Celsr3	MGI:1858236	Q91ZI0	ENSMUSG00000023473
Vegfa	MGI:103178	Q00731	ENSMUSG00000023951
Calcr	MGI:101950	Q60755	ENSMUSG00000023964
Tfeb	MGI:103270	Q9R210	ENSMUSG00000023990
Foxp4	MGI:1921373	Q9DBY0	ENSMUSG00000023991
Birc6	MGI:1276108	O88738	ENSMUSG00000024073
Abca3	MGI:1351617	Q8R420	ENSMUSG00000024130
Six2	MGI:102778	Q62232	ENSMUSG00000024134
Epas1	MGI:109169	P97481	ENSMUSG00000024140
Mapk8ip3	MGI:1353598	Q9ESN9	ENSMUSG00000024163
Axin1	MGI:1096327	O35625	ENSMUSG00000024182
Mllt1	MGI:1927238	Q9EPX7	ENSMUSG00000024212
Zeb1	MGI:1344313	Q64318	ENSMUSG00000024238
Sos1	MGI:98354	Q62245	ENSMUSG00000024241
Mib1	MGI:2443157	Q80SY4	ENSMUSG00000024294
Cdh2	MGI:88355	P15116	ENSMUSG00000024304
Bin1	MGI:108092	O08539	ENSMUSG00000024381
Proc	MGI:97771	P33587	ENSMUSG00000024386
Lama3	MGI:99909	Q61789	ENSMUSG00000024421
Nr3c1	MGI:95824	P06537	ENSMUSG00000024431
Arap3	MGI:2147274	Q8R5G7	ENSMUSG00000024451
Hdac3	MGI:1343091	O88895	ENSMUSG00000024454
Smad4	MGI:894293	P97471	ENSMUSG00000024515
Rax	MGI:109632	O35602	ENSMUSG00000024518
Lox	MGI:96817	P28301	ENSMUSG00000024529
Smad2	MGI:108051	Q62432	ENSMUSG00000024563
Sall3	MGI:109295	Q62255	ENSMUSG00000024565
Lmnb1	MGI:96795	P14733	ENSMUSG00000024590
Fbn2	MGI:95490	Q61555	ENSMUSG00000024598
Pdgfrb	MGI:97531	P05622	ENSMUSG00000024620
Fth1	MGI:95588	P09528	ENSMUSG00000024661
Pcsk5	MGI:97515	Q04592	ENSMUSG00000024713
Prpf19	MGI:106247	Q99KP6	ENSMUSG00000024735
Ddb1	MGI:1202384	Q3U1J4	ENSMUSG00000024740
Fen1	MGI:102779	P39749	ENSMUSG00000024742
Jak2	MGI:96629	Q62120	ENSMUSG00000024789
Rad9a	MGI:1328356	Q9Z0F6	ENSMUSG00000024824
Aip	MGI:109622	O08915	ENSMUSG00000024847
Adrbk1	MGI:87940	Q99MK8	ENSMUSG00000024858
Dkk1	MGI:1329040	O54908	ENSMUSG00000024868
Cpt1a	MGI:1098296	P97742	ENSMUSG00000024900
Efemp2	MGI:1891209	Q9WVJ9	ENSMUSG00000024909
Kat5	MGI:1932051	Q8CHK4	ENSMUSG00000024926
Rela	MGI:103290	Q04207	ENSMUSG00000024927
Plcb3	MGI:104778	P51432	ENSMUSG00000024960
Shoc2	MGI:1927197	O88520	ENSMUSG00000024976
Tcf7l2	MGI:1202879	Q924A0	ENSMUSG00000024985
Hhex	MGI:96086	P43120	ENSMUSG00000024986
Cyp26a1	MGI:1096359	O55127	ENSMUSG00000024987
Gfra1	MGI:1100842	P97785	ENSMUSG00000025089
Fasn	MGI:95485	P19096	ENSMUSG00000025153
Csnk1d	MGI:1355272	Q9DC28	ENSMUSG00000025162
Chuk	MGI:99484	Q60680	ENSMUSG00000025199
Scd2	MGI:98240	P13011	ENSMUSG00000025203
Fgf8	MGI:99604	P37237	ENSMUSG00000025219
Ldb1	MGI:894762	P70662	ENSMUSG00000025223
Alas2	MGI:87990	P08680	ENSMUSG00000025270
Ptprj	MGI:104574	Q64455	ENSMUSG00000025314
Itgb8	MGI:1338035	Q0VBD0	ENSMUSG00000025321
Rabgef1	MGI:1929459	Q9JM13	ENSMUSG00000025340
Gdf11	MGI:1338027	Q9Z1W4	ENSMUSG00000025352
Chm	MGI:892979	Q9QXG2	ENSMUSG00000025531
Hadha	MGI:2135593	Q8BMS1	ENSMUSG00000025745
Plk4	MGI:101783	Q64702	ENSMUSG00000025758
Hgs	MGI:104681	Q99LI8	ENSMUSG00000025793
Itgb1	MGI:96610	P09055	ENSMUSG00000025809
Nrp1	MGI:106206	P97333	ENSMUSG00000025810
Pard3	MGI:2135608	Q99NH2	ENSMUSG00000025812
Pdgfa	MGI:97527	P20033	ENSMUSG00000025856
Sox17	MGI:107543	Q61473	ENSMUSG00000025902
Rdh10	MGI:1924238	Q8VCH7	ENSMUSG00000025921
Terf1	MGI:109634	P70371	ENSMUSG00000025925
Tfap2b	MGI:104672	Q61313	ENSMUSG00000025927
Pikfyve	MGI:1335106	Q9Z1T6	ENSMUSG00000025949
Creb1	MGI:88494	Q01147	ENSMUSG00000025958
Klf7	MGI:1935151	Q99JB0	ENSMUSG00000025959
Cps1	MGI:891996	Q8C196	ENSMUSG00000025991
Casp8	MGI:1261423	O89110	ENSMUSG00000026029
Col5a2	MGI:88458	Q3U962	ENSMUSG00000026042
Map4k4	MGI:1349394	P97820	ENSMUSG00000026074
Fn1	MGI:95566	P11276	ENSMUSG00000026193
Htr2b	MGI:109323	Q02152	ENSMUSG00000026228
Ecel1	MGI:1343461	Q9JMI0	ENSMUSG00000026247
Eif4e2	MGI:1914440	Q8BMB3	ENSMUSG00000026254
Dbi	MGI:94865	P31786	ENSMUSG00000026385
Nek7	MGI:1890645	Q9ES74	ENSMUSG00000026393
Nr5a2	MGI:1346834	P45448	ENSMUSG00000026398
Tnnt2	MGI:104597	P50752	ENSMUSG00000026414
Myog	MGI:97276	P12979	ENSMUSG00000026459
Lhx4	MGI:101776	P53776	ENSMUSG00000026468
Lamc1	MGI:99914	P02468	ENSMUSG00000026478
Rnf2	MGI:1101759	Q9CQJ4	ENSMUSG00000026484
Capn2	MGI:88264	O08529	ENSMUSG00000026509
Pou2f1	MGI:101898	P25425	ENSMUSG00000026565
F5	MGI:88382	O88783	ENSMUSG00000026579
Prrx1	MGI:97712	P63013	ENSMUSG00000026586
Esrrg	MGI:1347056	P62509	ENSMUSG00000026610
Mrc1	MGI:97142	Q61830	ENSMUSG00000026712
Serpinc1	MGI:88095	P32261	ENSMUSG00000026715
Ptf1a	MGI:1328312	Q9QX98	ENSMUSG00000026735
Nr5a1	MGI:1346833	P33242	ENSMUSG00000026751
Pfkfb3	MGI:2181202	A2AUP4	ENSMUSG00000026773
Stxbp1	MGI:107363	O08599	ENSMUSG00000026797
Eng	MGI:95392	Q63961	ENSMUSG00000026814
Gfi1b	MGI:1276578	O70237	ENSMUSG00000026815
Nr4a2	MGI:1352456	Q06219	ENSMUSG00000026826
Acvr1	MGI:87911	P37172	ENSMUSG00000026836
Col5a1	MGI:88457	O88207	ENSMUSG00000026837
Tor1a	MGI:1353568	Q9ER39	ENSMUSG00000026849
Hspa5	MGI:95835	P20029	ENSMUSG00000026864
Zeb2	MGI:1344407	Q9R0G7	ENSMUSG00000026872
Notch1	MGI:97363	Q01705	ENSMUSG00000026923
Inpp5e	MGI:1927753	Q9JII1	ENSMUSG00000026925
Lhx3	MGI:102673	P50481	ENSMUSG00000026934
Traf2	MGI:101835	P39429	ENSMUSG00000026942
Grin1	MGI:95819	P35438	ENSMUSG00000026959
Itga4	MGI:96603	Q00651	ENSMUSG00000027009
Ssrp1	MGI:107912	Q08943	ENSMUSG00000027067
Lrp2	MGI:95794	A2ARV4	ENSMUSG00000027070
Tfpi	MGI:1095418	O54819	ENSMUSG00000027082
Itgav	MGI:96608	P43406	ENSMUSG00000027087
Chrna1	MGI:87885	P04756	ENSMUSG00000027107
Itga6	MGI:96605	Q61739	ENSMUSG00000027111
Traf6	MGI:108072	P70196	ENSMUSG00000027164
Caprin1	MGI:1858234	Q60865	ENSMUSG00000027184
Elf5	MGI:1335079	Q8VDK3	ENSMUSG00000027186
Ext2	MGI:108050	P70428	ENSMUSG00000027198
Pdia3	MGI:95834	P27773	ENSMUSG00000027248
F2	MGI:88380	P19221	ENSMUSG00000027249
Snap25	MGI:98331	P60879	ENSMUSG00000027273
Jag1	MGI:1095416	Q9QXX0	ENSMUSG00000027276
Snap23	MGI:109356	O09044	ENSMUSG00000027287
Dll4	MGI:1859388	Q9JI71	ENSMUSG00000027314
Spint1	MGI:1338033	Q9R097	ENSMUSG00000027315
Slc23a2	MGI:1859682	Q9EPR4	ENSMUSG00000027340
Bmp2	MGI:88177	P21274	ENSMUSG00000027358
Gabpb1	MGI:95611	Q00420	ENSMUSG00000027361
Usp8	MGI:1934029	Q80U87	ENSMUSG00000027363
Trpm7	MGI:1929996	Q923J1	ENSMUSG00000027365
Bub1	MGI:1100510	O08901	ENSMUSG00000027379
Ttl	MGI:1916987	P38585	ENSMUSG00000027394
Slc20a1	MGI:108392	Q61609	ENSMUSG00000027397
Kif3b	MGI:107688	Q61771	ENSMUSG00000027475
Dnmt3b	MGI:1261819	O88509	ENSMUSG00000027478
Aurka	MGI:894678	P97477	ENSMUSG00000027496
Rae1	MGI:1913929	Q8C570	ENSMUSG00000027509
Pck1	MGI:97501	Q9Z2V4	ENSMUSG00000027513
Gnas	MGI:95777	Q6R0H7	ENSMUSG00000027523
Impa1	MGI:1933158	O55023	ENSMUSG00000027531
Sall4	MGI:2139360	Q8BX22	ENSMUSG00000027547
Pik3ca	MGI:1206581	P42337	ENSMUSG00000027665
Mfn1	MGI:1914664	Q811U4	ENSMUSG00000027668
Actl6a	MGI:1861453	Q9Z2N8	ENSMUSG00000027671
Fxr1	MGI:104860	Q61584	ENSMUSG00000027680
Mecom	MGI:95457	P14404	ENSMUSG00000027684
Ect2	MGI:95281	Q07139	ENSMUSG00000027699
Ccna2	MGI:108069	P51943	ENSMUSG00000027715
Dhx36	MGI:1919412	Q8VHK9	ENSMUSG00000027770
Shox2	MGI:1201673	P70390	ENSMUSG00000027833
Dclre1b	MGI:2156057	Q8C7W7	ENSMUSG00000027845
Notch2	MGI:97364	O35516	ENSMUSG00000027878
Tpm3	MGI:1890149	P21107	ENSMUSG00000027940
Adar	MGI:1889575	Q99MU3	ENSMUSG00000027951
Vcam1	MGI:98926	P29533	ENSMUSG00000027962
Neurog2	MGI:109619	P70447	ENSMUSG00000027967
Plrg1	MGI:1858197	Q922V4	ENSMUSG00000027998
Pitx2	MGI:109340	P97474	ENSMUSG00000028023
Fbxw7	MGI:1354695	Q8VBV4	ENSMUSG00000028086
Pex11b	MGI:1338882	Q9Z210	ENSMUSG00000028102
Ddah1	MGI:1916469	Q9CWS0	ENSMUSG00000028194
Lmo4	MGI:109360	P61969	ENSMUSG00000028266
Map3k7	MGI:1346877	Q62073	ENSMUSG00000028284
Akirin2	MGI:1889364	B1AXD8	ENSMUSG00000028291
Nr4a3	MGI:1352457	Q9QZB6	ENSMUSG00000028341
Txn1	MGI:98874	P10639	ENSMUSG00000028367
Tmem38b	MGI:1098718	Q9DAV9	ENSMUSG00000028420
Cntfr	MGI:99605	O88507	ENSMUSG00000028444
Car9	MGI:2447188	Q8VHB5	ENSMUSG00000028463
Tln1	MGI:1099832	P26039	ENSMUSG00000028465
Ppap2b	MGI:1915166	Q99JY8	ENSMUSG00000028517
Slc35d1	MGI:2140361	A2AKQ0	ENSMUSG00000028521
Jak1	MGI:96628	P52332	ENSMUSG00000028530
Slc6a9	MGI:95760	P28571	ENSMUSG00000028542
Ybx1	MGI:99146	P62960	ENSMUSG00000028639
Tfap2c	MGI:106032	Q61312	ENSMUSG00000028640
Slc2a1	MGI:95755	P17809	ENSMUSG00000028645
Macf1	MGI:108559	Q9QXZ0	ENSMUSG00000028649
Hmgcl	MGI:96158	P38060	ENSMUSG00000028672
Srsf10	MGI:1333805	Q9R0U0	ENSMUSG00000028676
Tal1	MGI:98480	P22091	ENSMUSG00000028717
Hspg2	MGI:96257	Q05793	ENSMUSG00000028763
Ptpn12	MGI:104673	P35831	ENSMUSG00000028771
Hgf	MGI:96079	Q08048	ENSMUSG00000028864
Wasf2	MGI:1098641	Q8BH43	ENSMUSG00000028868
Ppp1r8	MGI:2140494	Q8R3G1	ENSMUSG00000028882
Mtf1	MGI:101786	Q07243	ENSMUSG00000028890
Casp9	MGI:1277950	Q8C3Q9	ENSMUSG00000028914
Rheb	MGI:97912	Q921J2	ENSMUSG00000028945
Ube4b	MGI:1927086	Q9ES00	ENSMUSG00000028960
Cdk5	MGI:101765	P49615	ENSMUSG00000028969
Mtor	MGI:1928394	Q9JLN9	ENSMUSG00000028991
Nmnat1	MGI:1913704	Q9EPA7	ENSMUSG00000028992
Mfn2	MGI:2442230	Q80U63	ENSMUSG00000029020
Ski	MGI:98310	Q60698	ENSMUSG00000029050
Cdk11b	MGI:88353	P24788	ENSMUSG00000029062
Nrbp1	MGI:2183436	Q99J45	ENSMUSG00000029148
Slc34a2	MGI:1342284	Q9DBP0	ENSMUSG00000029188
Pdgfra	MGI:97530	P26618	ENSMUSG00000029231
Rest	MGI:104897	Q8VIG1	ENSMUSG00000029249
Tgfbr3	MGI:104637	O88393	ENSMUSG00000029287
Atp2a2	MGI:88110	O55143	ENSMUSG00000029467
Ncor2	MGI:1337080	Q9WU42	ENSMUSG00000029478
Ep400	MGI:1276124	Q8CHI8	ENSMUSG00000029505
Pxn	MGI:108295	Q8VI36	ENSMUSG00000029528
Uncx	MGI:108013	O08934	ENSMUSG00000029546
Actb	MGI:87904	P60710	ENSMUSG00000029580
Phf14	MGI:1923539	Q9D4H9	ENSMUSG00000029629
Cdx2	MGI:88361	P43241	ENSMUSG00000029646
Flt1	MGI:95558	P35969	ENSMUSG00000029648
Pot1a	MGI:2141503	Q91WC1	ENSMUSG00000029676
Wasl	MGI:1920428	Q91YD9	ENSMUSG00000029684
Cul1	MGI:1349658	Q9WTX6	ENSMUSG00000029686
Ezh2	MGI:107940	Q61188	ENSMUSG00000029687
Fezf1	MGI:1920441	Q0VDQ9	ENSMUSG00000029697
Dlx5	MGI:101926	P70396	ENSMUSG00000029755
Hoxa1	MGI:96170	P09022	ENSMUSG00000029844
Bmp10	MGI:1338820	Q9R229	ENSMUSG00000030046
Foxp1	MGI:1914004	P58462	ENSMUSG00000030067
Wnt7a	MGI:98961	P24383	ENSMUSG00000030093
Itpr1	MGI:96623	P11881	ENSMUSG00000030102
Gdf3	MGI:95686	Q07104	ENSMUSG00000030117
Plxnd1	MGI:2154244	Q3UH93	ENSMUSG00000030123
Clec1b	MGI:1913287	Q9JL99	ENSMUSG00000030159
Wnt5b	MGI:98959	P22726	ENSMUSG00000030170
Erc1	MGI:2151013	Q99MI1	ENSMUSG00000030172
Ybx3	MGI:2137670	Q9JKB3	ENSMUSG00000030189
Etv6	MGI:109336	P97360	ENSMUSG00000030199
Lrp6	MGI:1298218	O88572	ENSMUSG00000030201
Grin2b	MGI:95821	Q01097	ENSMUSG00000030209
Kras	MGI:96680	P32883	ENSMUSG00000030265
Scnn1a	MGI:101782	Q61180	ENSMUSG00000030340
Tead4	MGI:106907	Q62296	ENSMUSG00000030353
Ttyh1	MGI:1889007	Q9D3A9	ENSMUSG00000030428
Slc17a6	MGI:2156052	Q8BLE7	ENSMUSG00000030500
Cers3	MGI:2681008	Q1A3B0	ENSMUSG00000030510
Blm	MGI:1328362	O88700	ENSMUSG00000030528
Furin	MGI:97513	P23188	ENSMUSG00000030530
Mesp2	MGI:1096325	O08574	ENSMUSG00000030543
Mesp1	MGI:107785	P97309	ENSMUSG00000030544
Nr2f2	MGI:1352452	P43135	ENSMUSG00000030551
Ryr1	MGI:99659	E9PZQ0	ENSMUSG00000030592
Pak4	MGI:1917834	Q8BTW9	ENSMUSG00000030602
Mylpf	MGI:97273	P97457	ENSMUSG00000030672
Kif22	MGI:109233	Q3V300	ENSMUSG00000030677
Ppp4c	MGI:1891763	P97470	ENSMUSG00000030697
Tbx6	MGI:102539	P70327	ENSMUSG00000030699
Atp2a1	MGI:105058	Q8R429	ENSMUSG00000030730
Dgat2	MGI:1915050	Q9DCV3	ENSMUSG00000030747
Kdm8	MGI:1924285	Q9CXT6	ENSMUSG00000030752
Disp1	MGI:1916147	Q3TDN0	ENSMUSG00000030768
Kat8	MGI:1915023	Q9D1P2	ENSMUSG00000030801
Stx4a	MGI:893577	P70452	ENSMUSG00000030805
Fgfr2	MGI:95523	P21803	ENSMUSG00000030849
Scnn1b	MGI:104696	Q9WU38	ENSMUSG00000030873
Cask	MGI:1309489	O70589	ENSMUSG00000031012
Fgf15	MGI:1096383	O35622	ENSMUSG00000031073
Cttn	MGI:99695	Q60598	ENSMUSG00000031078
Cul4b	MGI:1919834	A2A432	ENSMUSG00000031095
Gata1	MGI:95661	P17679	ENSMUSG00000031162
Tbx22	MGI:2389465	Q8K402	ENSMUSG00000031241
Pdha1	MGI:97532	P35486	ENSMUSG00000031299
Flna	MGI:95556	Q8BTM8	ENSMUSG00000031328
Abcb7	MGI:109533	Q61102	ENSMUSG00000031333
Dusp9	MGI:2387107	Q7TNL7	ENSMUSG00000031383
F7	MGI:109325	P70375	ENSMUSG00000031443
F10	MGI:103107	O88947	ENSMUSG00000031444
Rasa3	MGI:1197013	Q60790	ENSMUSG00000031453
Gpr124	MGI:1925810	Q91ZV8	ENSMUSG00000031486
Dlc1	MGI:1354949	Q9R0Z9	ENSMUSG00000031523
Tnks	MGI:1341087	Q6PFX9	ENSMUSG00000031529
Polb	MGI:97740	Q8K409	ENSMUSG00000031536
Ikbkb	MGI:1338071	O88351	ENSMUSG00000031537
Kat6a	MGI:2442415	Q8BZ21	ENSMUSG00000031540
Slit2	MGI:1315205	Q9R1B9	ENSMUSG00000031558
Fgfr1	MGI:95522	P16092	ENSMUSG00000031565
Asah1	MGI:1277124	Q9WV54	ENSMUSG00000031591
Hpgd	MGI:108085	Q8VCC1	ENSMUSG00000031613
Ednra	MGI:105923	Q61614	ENSMUSG00000031616
Sin3b	MGI:107158	Q62141	ENSMUSG00000031622
Sall1	MGI:1889585	Q9ER74	ENSMUSG00000031665
Rbl2	MGI:105085	Q64700	ENSMUSG00000031666
Smad1	MGI:109452	P70340	ENSMUSG00000031681
Gab1	MGI:108088	Q9QYY0	ENSMUSG00000031714
Smarca5	MGI:1935129	Q91ZW3	ENSMUSG00000031715
Ap1g1	MGI:101919	P22892	ENSMUSG00000031731
Irx3	MGI:1197522	P81067	ENSMUSG00000031734
Tmem38a	MGI:1921416	Q3TMP8	ENSMUSG00000031791
Hsd17b2	MGI:1096386	P51658	ENSMUSG00000031844
Dctn1	MGI:107745	O08788	ENSMUSG00000031865
Cdh5	MGI:105057	P55284	ENSMUSG00000031871
Terf2	MGI:1195972	O35144	ENSMUSG00000031921
Bcar1	MGI:108091	Q61140	ENSMUSG00000031955
Bmper	MGI:1920480	Q8CJ69	ENSMUSG00000031963
Tbx20	MGI:1888496	Q9ES03	ENSMUSG00000031965
Egln1	MGI:1932286	Q91YE3	ENSMUSG00000031987
Aplp2	MGI:88047	Q06335	ENSMUSG00000031996
Hyou1	MGI:108030	Q9JKR6	ENSMUSG00000032115
Ilf3	MGI:1339973	Q9Z1X4	ENSMUSG00000032178
Carm1	MGI:1913208	Q9WVG6	ENSMUSG00000032185
Smarca4	MGI:88192	Q3TKT4	ENSMUSG00000032187
Elovl4	MGI:1933331	Q9EQC4	ENSMUSG00000032262
Ptpn9	MGI:1928376	O35239	ENSMUSG00000032290
Csk	MGI:88537	P41241	ENSMUSG00000032312
Isl2	MGI:109156	Q9CXV0	ENSMUSG00000032318
Cyp11a1	MGI:88582	Q9QZ82	ENSMUSG00000032323
Hcn4	MGI:1298209	O70507	ENSMUSG00000032338
Tpm1	MGI:98809	P58771	ENSMUSG00000032366
Atr	MGI:108028	Q9JKK8	ENSMUSG00000032409
Tgfbr2	MGI:98729	Q62312	ENSMUSG00000032440
Eomes	MGI:1201683	O54839	ENSMUSG00000032446
Pik3cb	MGI:1922019	Q8BTI9	ENSMUSG00000032462
Smarcc1	MGI:1203524	P97496	ENSMUSG00000032481
Pth1r	MGI:97801	P41593	ENSMUSG00000032492
Tdgf1	MGI:98658	P51865	ENSMUSG00000032494
Slco2a1	MGI:1346021	Q9EPT5	ENSMUSG00000032548
Topbp1	MGI:1920018	Q6ZQF0	ENSMUSG00000032555
Uba5	MGI:1913913	Q8VE47	ENSMUSG00000032557
Atp2c1	MGI:1889008	Q80XR2	ENSMUSG00000032570
Lmo2	MGI:102811	P25801	ENSMUSG00000032698
Mdfi	MGI:107687	P70331	ENSMUSG00000032717
Lama1	MGI:99892	P19137	ENSMUSG00000032796
Alox12b	MGI:1274782	O70582	ENSMUSG00000032807
Pkd1	MGI:97603	O08852	ENSMUSG00000032855
Fkbp1a	MGI:95541	P26883	ENSMUSG00000032966
Trim33	MGI:2137357	Q99PP7	ENSMUSG00000033014
Nfatc1	MGI:102469	O88942	ENSMUSG00000033016
Senp1	MGI:2445054	P59110	ENSMUSG00000033075
Atg9a	MGI:2138446	Q68FE2	ENSMUSG00000033124
Card10	MGI:2146012	P58660	ENSMUSG00000033170
Tie1	MGI:99906	Q06806	ENSMUSG00000033191
Rpgrip1l	MGI:1920563	Q8CG73	ENSMUSG00000033282
Map2k4	MGI:1346869	P47809	ENSMUSG00000033352
Pik3c3	MGI:2445019	Q6PF93	ENSMUSG00000033628
Gabrb3	MGI:95621	P63080	ENSMUSG00000033676
Recql4	MGI:1931028	Q75NR7	ENSMUSG00000033762
Tcea1	MGI:1196624	P10711	ENSMUSG00000033813
Foxh1	MGI:1347465	O88621	ENSMUSG00000033837
Ppp3r1	MGI:107172	Q63810	ENSMUSG00000033953
Pds5b	MGI:2140945	Q4VA53	ENSMUSG00000034021
Srsf2	MGI:98284	Q62093	ENSMUSG00000034120
Pomt2	MGI:2444430	Q8BGQ4	ENSMUSG00000034126
Sik3	MGI:2446296	Q6P4S6	ENSMUSG00000034135
Scx	MGI:102934	Q64124	ENSMUSG00000034161
Slc25a37	MGI:1914962	Q920G8	ENSMUSG00000034248
Pkd2	MGI:1099818	O35245	ENSMUSG00000034462
Gbx2	MGI:95668	P48031	ENSMUSG00000034486
Unc13a	MGI:3051532	Q4KUS2	ENSMUSG00000034799
Grip1	MGI:1921303	Q925T6	ENSMUSG00000034813
Pip5k1c	MGI:1298224	O70161	ENSMUSG00000034902
Zbtb7a	MGI:1335091	O88939	ENSMUSG00000035011
Tbr1	MGI:107404	Q64336	ENSMUSG00000035033
Arhgap5	MGI:1332637	P97393	ENSMUSG00000035133
Nkx6-1	MGI:1206039	Q99MA9	ENSMUSG00000035187
Tubg1	MGI:101834	P83887	ENSMUSG00000035198
Adrb1	MGI:87937	P34971	ENSMUSG00000035283
Ror1	MGI:1347520	Q9Z139	ENSMUSG00000035305
Fbxo45	MGI:2447775	Q8K3B1	ENSMUSG00000035764
Twist1	MGI:98872	P26687	ENSMUSG00000035799
Ddx11	MGI:2443590	Q6AXC6	ENSMUSG00000035842
Syt1	MGI:99667	P46096	ENSMUSG00000035864
Uba6	MGI:1913894	Q8C7R4	ENSMUSG00000035898
Gsx2	MGI:95843	P31316	ENSMUSG00000035946
Apex1	MGI:88042	P28352	ENSMUSG00000035960
Metap2	MGI:1929701	O08663	ENSMUSG00000036112
Sostdc1	MGI:1913292	Q9CQN4	ENSMUSG00000036169
Gatad2a	MGI:2384585	Q8CHY6	ENSMUSG00000036180
Kidins220	MGI:1924730	E9Q9B7	ENSMUSG00000036333
Siah2	MGI:108062	Q06986	ENSMUSG00000036432
Alx1	MGI:104621	Q8C8B0	ENSMUSG00000036602
Plxnb2	MGI:2154239	B2RXS4	ENSMUSG00000036606
Ago2	MGI:2446632	Q8CJG0	ENSMUSG00000036698
Wnt4	MGI:98957	P22724	ENSMUSG00000036856
Ehmt1	MGI:1924933	Q5DW34	ENSMUSG00000036893
Aifm1	MGI:1349419	Q9Z0X1	ENSMUSG00000036932
Kdm1a	MGI:1196256	Q6ZQ88	ENSMUSG00000036940
Tfb1m	MGI:2146851	Q8JZM0	ENSMUSG00000036983
Ss18	MGI:107708	Q62280	ENSMUSG00000037013
Foxa2	MGI:1347476	P35583	ENSMUSG00000037025
Mycn	MGI:97357	P03966	ENSMUSG00000037169
Nodal	MGI:97359	P43021	ENSMUSG00000037171
Grhl3	MGI:2655333	Q5FWH3	ENSMUSG00000037188
Ovol2	MGI:1338039	Q8CIV7	ENSMUSG00000037279
Tacc3	MGI:1341163	Q9JJ11	ENSMUSG00000037313
Hand1	MGI:103577	Q64279	ENSMUSG00000037335
Kdm6a	MGI:1095419	O70546	ENSMUSG00000037369
Hhat	MGI:2444681	Q8BMT9	ENSMUSG00000037375
Prkci	MGI:99260	Q62074	ENSMUSG00000037643
Cdkn1c	MGI:104564	P49919	ENSMUSG00000037664
Fermt2	MGI:2385001	Q8CIB5	ENSMUSG00000037712
Egr2	MGI:95296	P08152	ENSMUSG00000037868
H2afz	MGI:1888388	P0C0S6	ENSMUSG00000037894
Prdm1	MGI:99655	Q60636	ENSMUSG00000038151
Hand2	MGI:103580	Q61039	ENSMUSG00000038193
Hoxa13	MGI:96173	Q62424	ENSMUSG00000038203
Hoxa11	MGI:96172	P31311	ENSMUSG00000038210
Pdss2	MGI:1918615	Q33DR3	ENSMUSG00000038240
Satb2	MGI:2679336	Q8VI24	ENSMUSG00000038331
Foxf2	MGI:1347479	O54743	ENSMUSG00000038402
Tfdp1	MGI:101934	Q08639	ENSMUSG00000038482
Cul7	MGI:1913765	Q8VE73	ENSMUSG00000038545
Rad9b	MGI:2385231	Q6WBX7	ENSMUSG00000038569
Nfe2l1	MGI:99421	Q61985	ENSMUSG00000038615
Creb3l2	MGI:2442695	Q8BH52	ENSMUSG00000038648
Arfrp1	MGI:1923938	Q8BXL7	ENSMUSG00000038671
Trps1	MGI:1927616	Q925H1	ENSMUSG00000038679
Rtel1	MGI:2139369	Q0VGM9	ENSMUSG00000038685
Hoxb4	MGI:96185	P10284	ENSMUSG00000038692
Pbx3	MGI:97496	O35317	ENSMUSG00000038718
Angptl6	MGI:1917976	Q8R0Z6	ENSMUSG00000038742
Lmx1b	MGI:1100513	O88609	ENSMUSG00000038765
Lefty1	MGI:107405	Q64280	ENSMUSG00000038793
Man2a2	MGI:2150656	Q8BRK9	ENSMUSG00000038886
Kat7	MGI:2182799	Q5SVQ0	ENSMUSG00000038909
Lmtk2	MGI:3036247	Q3TYD6	ENSMUSG00000038970
L3mbtl3	MGI:2143628	Q8BLB7	ENSMUSG00000039089
Gpr126	MGI:1916151	Q6F3F9	ENSMUSG00000039116
Taf4a	MGI:2152346	F6W8W7	ENSMUSG00000039117
Runx2	MGI:99829	Q08775	ENSMUSG00000039153
Rbpj	MGI:96522	P31266	ENSMUSG00000039191
Arid4b	MGI:2137512	A2CG63	ENSMUSG00000039219
Tgfb2	MGI:98726	P27090	ENSMUSG00000039239
Pomt1	MGI:2138994	Q8R2R1	ENSMUSG00000039254
Fndc3b	MGI:1919257	Q6NWW9	ENSMUSG00000039286
Tex19.1	MGI:1920929	Q99MV2	ENSMUSG00000039329
Hlx	MGI:96109	Q61670	ENSMUSG00000039377
Bahcc1	MGI:2679272	Q3UHR0	ENSMUSG00000039741
Olig2	MGI:1355331	Q9EQW6	ENSMUSG00000039830
Rapgef1	MGI:104580	Q3UHC1	ENSMUSG00000039844
Cited2	MGI:1306784	O35740	ENSMUSG00000039910
Ptger4	MGI:104311	P32240	ENSMUSG00000039942
Cbx4	MGI:1195985	O55187	ENSMUSG00000039989
Slc7a5	MGI:1298205	Q9Z127	ENSMUSG00000040010
Elavl1	MGI:1100851	P70372	ENSMUSG00000040028
Bub1b	MGI:1333889	Q9Z1S0	ENSMUSG00000040084
Hs2st1	MGI:1346049	Q8R3H7	ENSMUSG00000040151
Lrp1	MGI:96828	Q91ZX7	ENSMUSG00000040249
Ddx58	MGI:2442858	Q6Q899	ENSMUSG00000040296
Alx4	MGI:108359	O35137	ENSMUSG00000040310
Bptf	MGI:2444008	A2A654	ENSMUSG00000040481
Tlx3	MGI:1351209	O55144	ENSMUSG00000040610
Phc1	MGI:103248	Q64028	ENSMUSG00000040669
Myh6	MGI:97255	Q02566	ENSMUSG00000040752
Spen	MGI:1891706	Q62504	ENSMUSG00000040761
Gpr161	MGI:2685054	B2RPY5	ENSMUSG00000040836
Erf	MGI:109637	P70459	ENSMUSG00000040857
Atp1a3	MGI:88107	Q6PIC6	ENSMUSG00000040907
Rfx3	MGI:106582	P48381	ENSMUSG00000040929
Chd7	MGI:2444748	A2AJK6	ENSMUSG00000041235
Rbbp8	MGI:2442995	Q80YR6	ENSMUSG00000041238
Slc7a1	MGI:88117	Q09143	ENSMUSG00000041313
Inhba	MGI:96570	Q04998	ENSMUSG00000041324
Cldn5	MGI:1276112	O54942	ENSMUSG00000041378
Dicer1	MGI:2177178	Q8R418	ENSMUSG00000041415
Pik3r1	MGI:97583	P26450	ENSMUSG00000041417
Tardbp	MGI:2387629	Q921F2	ENSMUSG00000041459
Zfp281	MGI:3029290	Q99LI5	ENSMUSG00000041483
Sox5	MGI:98367	P35710	ENSMUSG00000041540
Pcca	MGI:97499	Q91ZA3	ENSMUSG00000041650
Amot	MGI:108440	Q8VHG2	ENSMUSG00000041688
Kcnj2	MGI:104744	P35561	ENSMUSG00000041695
Agrn	MGI:87961	A2ASQ1	ENSMUSG00000041936
Pkp2	MGI:1914701	Q9CQ73	ENSMUSG00000041957
Isl1	MGI:101791	P61372	ENSMUSG00000042258
Gnl3	MGI:1353651	Q8CI11	ENSMUSG00000042354
C1galt1	MGI:2151071	Q9JJ06	ENSMUSG00000042460
Usp22	MGI:2144157	Q5DU02	ENSMUSG00000042506
Sin3a	MGI:107157	Q60520	ENSMUSG00000042557
Jph1	MGI:1891495	Q9ET80	ENSMUSG00000042686
Dhx9	MGI:108177	O70133	ENSMUSG00000042699
Foxf1	MGI:1347470	Q61080	ENSMUSG00000042812
Snai1	MGI:98330	Q02085	ENSMUSG00000042821
Hic1	MGI:1338010	Q9R1Y5	ENSMUSG00000043099
B3galnt1	MGI:1349405	Q920V1	ENSMUSG00000043300
Ptpn11	MGI:99511	P35235	ENSMUSG00000043733
Emx2	MGI:95388	Q04744	ENSMUSG00000043969
Arf6	MGI:99435	P62331	ENSMUSG00000044147
Foxo1	MGI:1890077	Q9R1E0	ENSMUSG00000044167
Ubr3	MGI:1861100	Q5U430	ENSMUSG00000044308
Gpr4	MGI:2441992	Q8BUD0	ENSMUSG00000044317
Ackr3	MGI:109562	P56485	ENSMUSG00000044337
Aplnr	MGI:1346086	Q9WV08	ENSMUSG00000044338
P2ry4	MGI:1926594	Q9JJS7	ENSMUSG00000044359
Dsg2	MGI:1196466	O55111	ENSMUSG00000044393
Dact1	MGI:1891740	Q8R4A3	ENSMUSG00000044548
Setd2	MGI:1918177	E9Q5F9	ENSMUSG00000044791
Shb	MGI:98294	Q6PD21	ENSMUSG00000044813
Fzd5	MGI:108571	Q9EQD0	ENSMUSG00000045005
Suv420h1	MGI:2444557	Q3U8K7	ENSMUSG00000045098
Hs6st1	MGI:1354958	Q9QYK5	ENSMUSG00000045216
Cenpe	MGI:1098230	Q6RT24	ENSMUSG00000045328
Pou3f3	MGI:102564	P31361	ENSMUSG00000045515
Krt14	MGI:96688	Q61781	ENSMUSG00000045545
Mc2r	MGI:96928	Q64326	ENSMUSG00000045569
Olig3	MGI:2149955	Q6PFG8	ENSMUSG00000045591
Tcf21	MGI:1202715	O35437	ENSMUSG00000045680
Gjb2	MGI:95720	Q00977	ENSMUSG00000046352
Foxc2	MGI:1347481	Q61850	ENSMUSG00000046714
Fat4	MGI:3045256	Q2PZL6	ENSMUSG00000046743
Krt1	MGI:96698	P04104	ENSMUSG00000046834
Tshz1	MGI:1346031	Q5DTH5	ENSMUSG00000046982
Pygo2	MGI:1916161	Q80V76	ENSMUSG00000047824
Ripply2	MGI:2685968	Q2WG76	ENSMUSG00000047897
Rbm15	MGI:2443205	Q0VBL3	ENSMUSG00000048109
Dmrt2	MGI:1330307	Q8BG36	ENSMUSG00000048138
Bcl11b	MGI:1929913	Q99PV8	ENSMUSG00000048251
Pou4f1	MGI:102525	P17208	ENSMUSG00000048349
Gli2	MGI:95728	Q0VGT2	ENSMUSG00000048402
Msx1	MGI:97168	P13297	ENSMUSG00000048450
Hoxb3	MGI:96184	P09026	ENSMUSG00000048763
Hexim1	MGI:2385923	Q8R409	ENSMUSG00000048878
C1galt1c1	MGI:1913493	Q9JMG2	ENSMUSG00000048970
Aff4	MGI:2136171	Q9ESC8	ENSMUSG00000049470
Zfpm1	MGI:1095400	O35615	ENSMUSG00000049577
Nkx3-2	MGI:108015	P97503	ENSMUSG00000049691
Lig4	MGI:1335098	Q8BTF7	ENSMUSG00000049717
Pitpnb	MGI:1927542	P53811	ENSMUSG00000050017
Lgr4	MGI:1891468	A2ARI4	ENSMUSG00000050199
Gja4	MGI:95715	P28235	ENSMUSG00000050234
Dscam	MGI:1196281	Q9ERC8	ENSMUSG00000050272
Amer1	MGI:1919595	Q7TS75	ENSMUSG00000050332
Kif7	MGI:1098239	B7ZNG0	ENSMUSG00000050382
Fgf4	MGI:95518	P11403	ENSMUSG00000050917
Gja1	MGI:95713	P23242	ENSMUSG00000050953
Hs3st1	MGI:1201606	O35310	ENSMUSG00000051022
Adnp	MGI:1338758	Q9Z103	ENSMUSG00000051149
Cited1	MGI:108023	P97769	ENSMUSG00000051159
Taf7	MGI:1346348	Q9R1C0	ENSMUSG00000051316
Cacna1c	MGI:103013	Q01815	ENSMUSG00000051331
Six1	MGI:102780	Q62231	ENSMUSG00000051367
Zfp191	MGI:1929704	Q91VN1	ENSMUSG00000051469
Sox6	MGI:98368	P40645	ENSMUSG00000051910
Rspo2	MGI:1922667	Q8BFU0	ENSMUSG00000051920
Rgs14	MGI:1859709	P97492	ENSMUSG00000052087
Prmt1	MGI:107846	Q9JIF0	ENSMUSG00000052429
Robo2	MGI:1890110	Q7TPD3	ENSMUSG00000052516
Pbx1	MGI:97495	P41778	ENSMUSG00000052534
Jun	MGI:96646	P05627	ENSMUSG00000052684
Map1b	MGI:1306778	P14873	ENSMUSG00000052727
Nrk	MGI:1351326	Q9R0G8	ENSMUSG00000052854
Creb5	MGI:2443973	Q8K1L0	ENSMUSG00000053007
Yap1	MGI:103262	P46938	ENSMUSG00000053110
Socs3	MGI:1201791	O35718	ENSMUSG00000053113
Nedd4	MGI:97297	P46935	ENSMUSG00000053253
Phgdh	MGI:1355330	Q61753	ENSMUSG00000053398
Mapk14	MGI:1346865	P47811	ENSMUSG00000053436
Tcf4	MGI:98506	Q60722	ENSMUSG00000053477
Tll1	MGI:106923	Q62381	ENSMUSG00000053626
Chd8	MGI:1915022	Q09XV5	ENSMUSG00000053754
Ndst1	MGI:104719	Q3UHN9	ENSMUSG00000054008
Klf1	MGI:1342771	P46099	ENSMUSG00000054191
Mdm4	MGI:107934	O35618	ENSMUSG00000054387
Cadps	MGI:1350922	Q80TJ1	ENSMUSG00000054423
Slc8a1	MGI:107956	P70414	ENSMUSG00000054640
Adam10	MGI:109548	O35598	ENSMUSG00000054693
Dsp	MGI:109611	E9Q557	ENSMUSG00000054889
Ep300	MGI:1276116	B2RWS6	ENSMUSG00000055024
Smyd1	MGI:104790	P97443	ENSMUSG00000055027
Klf2	MGI:1342772	Q60843	ENSMUSG00000055148
Ankrd17	MGI:1932101	Q99NH0	ENSMUSG00000055204
Tead1	MGI:101876	P30051	ENSMUSG00000055320
Maf	MGI:96909	P54843	ENSMUSG00000055435
Pprc1	MGI:2385096	Q6NZN1	ENSMUSG00000055491
Hba-x	MGI:96019	P06467	ENSMUSG00000055609
Dach1	MGI:1277991	Q9QYB2	ENSMUSG00000055639
Gdf1	MGI:95683	P20863	ENSMUSG00000055694
Tcf7l1	MGI:1202876	Q9Z1J1	ENSMUSG00000055799
Cfl1	MGI:101757	P18760	ENSMUSG00000056201
Sftpb	MGI:109516	P50405	ENSMUSG00000056370
Jmjd6	MGI:1858910	Q9ERI5	ENSMUSG00000056962
Npm1	MGI:106184	Q61937	ENSMUSG00000057113
Musk	MGI:103581	Q61006	ENSMUSG00000057280
Uxs1	MGI:1915133	Q91XL3	ENSMUSG00000057363
Ece1	MGI:1101357	Q4PZA2	ENSMUSG00000057530
Mab21l2	MGI:1346022	Q8BPP1	ENSMUSG00000057777
Cacnb2	MGI:894644	Q8CC27	ENSMUSG00000057914
Palld	MGI:1919583	Q9ET54	ENSMUSG00000058056
Upf1	MGI:107995	Q9EPU0	ENSMUSG00000058301
Phf21a	MGI:2384756	Q6ZPK0	ENSMUSG00000058318
Dhcr7	MGI:1298378	O88455	ENSMUSG00000058454
Zfp110	MGI:1890378	Q923B3	ENSMUSG00000058638
En1	MGI:95389	P09065	ENSMUSG00000058665
Cds2	MGI:1332236	Q99L43	ENSMUSG00000058793
Nfe2	MGI:97308	Q07279	ENSMUSG00000058794
Abi1	MGI:104913	Q8CBW3	ENSMUSG00000058835
Deaf1	MGI:1858496	Q9Z1T5	ENSMUSG00000058886
Rad51b	MGI:1099436	O35719	ENSMUSG00000059060
Slc27a4	MGI:1347347	Q91VE0	ENSMUSG00000059316
Mbtd1	MGI:2143977	Q6P5G3	ENSMUSG00000059474
Calcrl	MGI:1926944	Q9R1W5	ENSMUSG00000059588
Dsc3	MGI:1194993	P55850	ENSMUSG00000059898
Grb2	MGI:95805	Q60631	ENSMUSG00000059923
Dcc	MGI:94869	P70211	ENSMUSG00000060534
Ipmk	MGI:1916968	Q7TT16	ENSMUSG00000060733
Ppm1b	MGI:101841	P36993	ENSMUSG00000061130
Hipk2	MGI:1314872	Q9QZR5	ENSMUSG00000061436
Krt5	MGI:96702	Q922U2	ENSMUSG00000061527
Ext1	MGI:894663	P97464	ENSMUSG00000061731
Myl1	MGI:97269	P05977	ENSMUSG00000061816
Lmnb2	MGI:96796	P21619	ENSMUSG00000062075
Rai1	MGI:103291	Q61818	ENSMUSG00000062115
Erbb4	MGI:104771	Q61527	ENSMUSG00000062209
Rapgef2	MGI:2659071	Q8CHG7	ENSMUSG00000062232
Gak	MGI:2442153	Q99KY4	ENSMUSG00000062234
Morf4l1	MGI:1096551	P60762	ENSMUSG00000062270
Erbb2	MGI:95410	P70424	ENSMUSG00000062312
Impdh2	MGI:109367	P24547	ENSMUSG00000062867
Nrg1	MGI:96083	Q6DR99	ENSMUSG00000062991
Sox7	MGI:98369	P40646	ENSMUSG00000063060
Ctnna2	MGI:88275	Q61301	ENSMUSG00000063063
Kif1b	MGI:108426	Q60575	ENSMUSG00000063077
Ldha	MGI:96759	P06151	ENSMUSG00000063229
Mapk1	MGI:1346858	P63085	ENSMUSG00000063358
Cyp26b1	MGI:2176159	Q811W2	ENSMUSG00000063415
Sox11	MGI:98359	Q7M6Y2	ENSMUSG00000063632
Zbtb18	MGI:1353609	Q9WUK6	ENSMUSG00000063659
Nr6a1	MGI:1352459	Q64249	ENSMUSG00000063972
Cenpj	MGI:2684927	Q569L8	ENSMUSG00000064128
Arih2	MGI:1344361	Q9Z1K6	ENSMUSG00000064145
Slc31a1	MGI:1333843	Q8K211	ENSMUSG00000066150
Hmgb1	MGI:96113	P63158	ENSMUSG00000066551
Mfsd7b	MGI:2444881	B2RXV4	ENSMUSG00000066595
Lefty2	MGI:2443573	P57785	ENSMUSG00000066652
Suds3	MGI:1919204	Q8BR65	ENSMUSG00000066900
Bub3	MGI:1343463	Q9WVA3	ENSMUSG00000066979
Serpinb5	MGI:109579	P70124	ENSMUSG00000067006
Foxd3	MGI:1347473	Q61060	ENSMUSG00000067261
Ppp1r3c	MGI:1858229	Q7TMB3	ENSMUSG00000067279
Bmpr2	MGI:1095407	O35607	ENSMUSG00000067336
Hdac8	MGI:1917565	Q8VH37	ENSMUSG00000067567
Syngap1	MGI:3039785	F6SEU4	ENSMUSG00000067629
Mllt4	MGI:1314653	Q9QZQ1	ENSMUSG00000068036
Tcf15	MGI:104664	Q60756	ENSMUSG00000068079
Insm1	MGI:1859980	Q63ZV0	ENSMUSG00000068154
Tlx2	MGI:1350935	Q61663	ENSMUSG00000068327
Flnc	MGI:95557	Q8VHX6	ENSMUSG00000068699
Ssb	MGI:98423	P32067	ENSMUSG00000068882
Nr2f1	MGI:1352451	Q60632	ENSMUSG00000069171
Ell	MGI:109377	O08856	ENSMUSG00000070002
Rgma	MGI:2679262	Q6PCX7	ENSMUSG00000070509
Top1	MGI:98788	Q04750	ENSMUSG00000070544
Dgkd	MGI:2138334	E9PUQ8	ENSMUSG00000070738
Gad1	MGI:95632	P48318	ENSMUSG00000070880
Foxe1	MGI:1353500	Q8R2I0	ENSMUSG00000070990
Ptges3	MGI:1929282	Q9R0Q7	ENSMUSG00000071072
Srsf3	MGI:98285	P84104	ENSMUSG00000071172
Atoh1	MGI:104654	P48985	ENSMUSG00000073043
Mafb	MGI:104555	P54841	ENSMUSG00000074622
Sox2	MGI:98364	P48432	ENSMUSG00000074637
Kif5a	MGI:109564	P33175	ENSMUSG00000074657
Csnk2a1	MGI:88543	Q60737	ENSMUSG00000074698
Thbd	MGI:98736	P15306	ENSMUSG00000074743
Ube2n	MGI:1934835	P61089	ENSMUSG00000074781
Heg1	MGI:1924696	E9Q7X6	ENSMUSG00000075254
Scn9a	MGI:107636	Q62205	ENSMUSG00000075316
Scn2a1	MGI:98248	B1AWN6	ENSMUSG00000075318
Hoxb2	MGI:96183	P0C1T1	ENSMUSG00000075588
Txnrd2	MGI:1347023	Q9JLT4	ENSMUSG00000075704
Gpx4	MGI:104767	Q91XR9	ENSMUSG00000075706
Sox4	MGI:98366	Q06831	ENSMUSG00000076431
Ccdc47	MGI:1914413	Q9D024	ENSMUSG00000078622
Dph1	MGI:2151233	Q5NCQ5	ENSMUSG00000078789
Cpt1b	MGI:1098297	Q924X2	ENSMUSG00000078937
Med12	MGI:1926212	A2AGH6	ENSMUSG00000079487
Hoxa3	MGI:96175	P02831	ENSMUSG00000079560
Rtl1	MGI:2656842	Q7M732	ENSMUSG00000085925
Syna	MGI:2684898	Q5G5D5	ENSMUSG00000085957
Slc5a3	MGI:1858226	Q9JKZ2	ENSMUSG00000089774
Sco2	MGI:3818630	Q8VCL2	ENSMUSG00000091780
Peg10	MGI:2157785	Q7TN75	ENSMUSG00000092035
Lhx8	MGI:1096343	O35652	ENSMUSG00000096225

## Sheet: NonEssential-Singleton
NonEssential_GeneName	MGI_ID	UniProt_ID	Ensemble_ID
Igsf5	MGI:1919308	Q7TSN7	ENSMUSG00000000159
Scpep1	MGI:1921867	Q920A5	ENSMUSG00000000278
Pemt	MGI:104535	Q61907	ENSMUSG00000000301
Gm2a	MGI:95762	Q60648	ENSMUSG00000000594
Cd52	MGI:1346088	Q64389	ENSMUSG00000000682
Icosl	MGI:1354701	Q9JHJ8	ENSMUSG00000000732
Spg7	MGI:2385906	Q3ULF4	ENSMUSG00000000738
Il12rb1	MGI:104579	Q60837	ENSMUSG00000000791
Il4	MGI:96556	P07750	ENSMUSG00000000869
Srr	MGI:1351636	Q9QZX7	ENSMUSG00000001323
Sync	MGI:1916078	Q9EPM5	ENSMUSG00000001333
Acp5	MGI:87883	Q05117	ENSMUSG00000001348
Naglu	MGI:1351641	O88325	ENSMUSG00000001751
Siae	MGI:104803	P70665	ENSMUSG00000001942
Emd	MGI:108117	O08579	ENSMUSG00000001964
Spag5	MGI:1927470	Q7TME2	ENSMUSG00000002055
Bbc3	MGI:2181667	Q99ML1	ENSMUSG00000002083
Ddb2	MGI:1355314	Q99J79	ENSMUSG00000002109
Rec8	MGI:1929645	Q8C5S7	ENSMUSG00000002324
Hltf	MGI:1196437	Q6PCN7	ENSMUSG00000002428
Gnmt	MGI:1202304	Q9QXF8	ENSMUSG00000002769
Apoe	MGI:88057	P08226	ENSMUSG00000002985
Lipe	MGI:96790	P54310	ENSMUSG00000003123
Bcl2l12	MGI:1922986	Q9D3J3	ENSMUSG00000003190
Glg1	MGI:104967	Q61543	ENSMUSG00000003316
Cd79a	MGI:101774	P11911	ENSMUSG00000003379
Ercc1	MGI:95412	P07903	ENSMUSG00000003549
As3mt	MGI:1929882	Q91WU5	ENSMUSG00000003559
Il7r	MGI:96562	P16872	ENSMUSG00000003882
Il12b	MGI:96540	P43432	ENSMUSG00000004296
Sst	MGI:98326	P60041	ENSMUSG00000004366
Bid	MGI:108093	P70444	ENSMUSG00000004446
Pcp2	MGI:97508	P12660	ENSMUSG00000004630
Cd244	MGI:109294	Q07763	ENSMUSG00000004709
Ufd1l	MGI:109353	P70362	ENSMUSG00000005262
Crbn	MGI:1913277	Q8C7D2	ENSMUSG00000005362
Msh6	MGI:1343961	P54276	ENSMUSG00000005370
Il27ra	MGI:1355318	O70394	ENSMUSG00000005465
Apoa2	MGI:88050	P09813	ENSMUSG00000005681
Agrp	MGI:892013	P56473	ENSMUSG00000005705
Ranbp1	MGI:96269	P34022	ENSMUSG00000005732
Cd247	MGI:88334	P29020	ENSMUSG00000005763
Trh	MGI:98823	Q62361	ENSMUSG00000005892
Mpl	MGI:97076	Q08351	ENSMUSG00000006389
Aprt	MGI:88061	P08030	ENSMUSG00000006589
Acot13	MGI:1914084	Q9CQR4	ENSMUSG00000006717
Sod2	MGI:98352	P09671	ENSMUSG00000006818
M6pr	MGI:96904	P24668	ENSMUSG00000007458
Sertad1	MGI:1913438	Q9JL10	ENSMUSG00000008384
Tusc2	MGI:1931086	Q9WVF8	ENSMUSG00000010054
Tnfrsf13b	MGI:1889411	Q9ET35	ENSMUSG00000010142
Tmem190	MGI:1925302	Q9D2E9	ENSMUSG00000013091
Pea15a	MGI:104799	Q62048	ENSMUSG00000013698
Tmem259	MGI:2177957	Q8CIV2	ENSMUSG00000013858
Nit1	MGI:1350916	Q8VDK1	ENSMUSG00000013997
Csf1	MGI:1339753	P07141	ENSMUSG00000014599
Chfr	MGI:2444898	Q810L3	ENSMUSG00000014668
Nol3	MGI:1925938	Q9D1X0	ENSMUSG00000014776
Msh3	MGI:109519	P13705	ENSMUSG00000014850
Ptgds	MGI:99261	O09114	ENSMUSG00000015090
Npdc1	MGI:1099802	Q64322	ENSMUSG00000015094
Slamf1	MGI:1351314	Q9QUM4	ENSMUSG00000015316
Cd48	MGI:88339	P18181	ENSMUSG00000015355
Cd83	MGI:1328316	O88324	ENSMUSG00000015396
Ager	MGI:893592	Q62151	ENSMUSG00000015452
Cacfd1	MGI:1924317	Q8BG21	ENSMUSG00000015488
Surf1	MGI:98443	P09925	ENSMUSG00000015790
Sqstm1	MGI:107931	Q64337	ENSMUSG00000015837
Hsd11b1	MGI:103562	P50172	ENSMUSG00000016194
Cd34	MGI:88329	Q64314	ENSMUSG00000016494
Il10	MGI:96537	P18893	ENSMUSG00000016529
Cmah	MGI:103227	Q61419	ENSMUSG00000016756
Bik	MGI:1206591	O70337	ENSMUSG00000016758
Slpi	MGI:109297	P97430	ENSMUSG00000017002
Gast	MGI:104768	P48757	ENSMUSG00000017165
Trove2	MGI:106652	O08848	ENSMUSG00000018199
Lsp1	MGI:96832	P19973	ENSMUSG00000018819
Il3	MGI:96552	P01586	ENSMUSG00000018914
Csf2	MGI:1339752	P01587	ENSMUSG00000018916
Cxcl16	MGI:1932682	Q8BSU2	ENSMUSG00000018920
Chtf18	MGI:2384887	Q8BIW9	ENSMUSG00000019214
Cd70	MGI:1195273	O55237	ENSMUSG00000019489
Trdn	MGI:1924007	E9Q9K5	ENSMUSG00000019787
Pcmt1	MGI:97502	P23506	ENSMUSG00000019795
Smpd2	MGI:1278330	O70572	ENSMUSG00000019822
Traf3ip2	MGI:2143599	Q8N7N6	ENSMUSG00000019842
Pkib	MGI:101937	Q04758	ENSMUSG00000019876
Nts	MGI:1328351	Q9D3P9	ENSMUSG00000019890
Tmpo	MGI:106920	Q61033	ENSMUSG00000019961
Kitl	MGI:96974	P20826	ENSMUSG00000019966
Cep290	MGI:2384917	Q6A078	ENSMUSG00000019971
Ifngr1	MGI:107655	P15261	ENSMUSG00000020009
Gamt	MGI:1098221	O35969	ENSMUSG00000020150
Jsrp1	MGI:1916700	Q3MI48	ENSMUSG00000020216
Il9r	MGI:96564	Q01114	ENSMUSG00000020279
Mpg	MGI:97073	Q04841	ENSMUSG00000020287
Madcam1	MGI:103579	Q61826	ENSMUSG00000020310
Theg	MGI:1338756	Q9JMB1	ENSMUSG00000020317
Hmmr	MGI:104667	Q00547	ENSMUSG00000020330
Il13	MGI:96541	P20109	ENSMUSG00000020383
Pttg1	MGI:1353578	Q9CQJ7	ENSMUSG00000020415
Rsad2	MGI:1929628	Q8CBB9	ENSMUSG00000020641
Pomc	MGI:97742	P01193	ENSMUSG00000020660
Ccl1	MGI:98258	P10146	ENSMUSG00000020702
Pecam1	MGI:97537	Q08481	ENSMUSG00000020717
Blmh	MGI:1345186	Q8R016	ENSMUSG00000020840
Rph3al	MGI:1923492	Q768S4	ENSMUSG00000020847
Ngb	MGI:2151886	Q9ER97	ENSMUSG00000021032
Gstz1	MGI:1341859	Q9WVL0	ENSMUSG00000021033
Akap5	MGI:2685104	D3YVF0	ENSMUSG00000021057
Fut8	MGI:1858901	Q9WTS2	ENSMUSG00000021065
Atxn3	MGI:1099442	Q9CVD2	ENSMUSG00000021189
Chga	MGI:88394	P26339	ENSMUSG00000021194
Aoah	MGI:1350928	O35298	ENSMUSG00000021322
Tpmt	MGI:98812	O55060	ENSMUSG00000021376
Ly86	MGI:1321404	O88188	ENSMUSG00000021423
Cxcl14	MGI:1888514	Q9WUQ5	ENSMUSG00000021508
Il9	MGI:96563	P15247	ENSMUSG00000021538
Lect2	MGI:1278342	O88803	ENSMUSG00000021539
Cast	MGI:1098236	P51125	ENSMUSG00000021585
Tert	MGI:1202709	O70372	ENSMUSG00000021611
Ocln	MGI:106183	Q61146	ENSMUSG00000021638
Cartpt	MGI:1351330	P56388	ENSMUSG00000021647
Crhbp	MGI:88497	Q60571	ENSMUSG00000021680
Ercc8	MGI:1919241	Q8CFD5	ENSMUSG00000021694
Rgs7bp	MGI:106334	Q8BQP9	ENSMUSG00000021719
Ndufs4	MGI:1343135	Q9CXZ1	ENSMUSG00000021764
Pbk	MGI:1289156	Q9JJ78	ENSMUSG00000022033
Clu	MGI:88423	Q06890	ENSMUSG00000022037
Tnfrsf10b	MGI:1341090	Q9QZM4	ENSMUSG00000022074
Bin3	MGI:1929883	Q9JI08	ENSMUSG00000022089
Sftpc	MGI:109517	Q6P8P8	ENSMUSG00000022097
Cln5	MGI:2442253	Q3UMW8	ENSMUSG00000022125
Gpr180	MGI:1930949	Q8BPS4	ENSMUSG00000022131
Fbxo4	MGI:2146220	Q8CHQ0	ENSMUSG00000022184
Drosha	MGI:1261425	Q5HZJ0	ENSMUSG00000022191
Npr3	MGI:97373	P70180	ENSMUSG00000022206
Ank	MGI:3045421	Q9JHZ2	ENSMUSG00000022265
Ebag9	MGI:1859920	Q9D0V7	ENSMUSG00000022339
Upk3a	MGI:98914	Q9JKX8	ENSMUSG00000022435
Xrcc6	MGI:95606	P23475	ENSMUSG00000022471
Apod	MGI:88056	P51910	ENSMUSG00000022548
Gpihbp1	MGI:1915703	Q9D1N2	ENSMUSG00000022579
Lynx1	MGI:1345180	Q9WVC2	ENSMUSG00000022594
Psca	MGI:1919623	Q9D7U0	ENSMUSG00000022598
Tymp	MGI:1920212	Q99N42	ENSMUSG00000022615
Ntan1	MGI:108471	Q64311	ENSMUSG00000022681
Hrg	MGI:2146636	Q9ESB3	ENSMUSG00000022877
Ifngr2	MGI:107654	Q63953	ENSMUSG00000022965
Ifnar2	MGI:1098243	O35664	ENSMUSG00000022971
Rgn	MGI:108024	Q64374	ENSMUSG00000023070
Cxcl13	MGI:1888499	O55038	ENSMUSG00000023078
Il15ra	MGI:104644	Q60819	ENSMUSG00000023206
Scg5	MGI:98289	P12961	ENSMUSG00000023236
Cd4	MGI:88335	P06332	ENSMUSG00000023274
Ccndbp1	MGI:109595	Q3TVC7	ENSMUSG00000023572
Tnfrsf12a	MGI:1351484	Q9CR75	ENSMUSG00000023905
Trem2	MGI:1913150	Q99NH8	ENSMUSG00000023992
Treml1	MGI:1918576	Q8K558	ENSMUSG00000023993
Cbs	MGI:88285	Q91WT9	ENSMUSG00000024039
Crim1	MGI:1354756	Q9JLL0	ENSMUSG00000024074
Twsg1	MGI:2137520	Q9EP52	ENSMUSG00000024098
Eci1	MGI:94871	P42125	ENSMUSG00000024132
Msh2	MGI:101816	P43247	ENSMUSG00000024151
Clps	MGI:88421	Q9CQC2	ENSMUSG00000024225
Bambi	MGI:1915260	Q9D0L6	ENSMUSG00000024232
Tmem173	MGI:1919762	Q3TBT3	ENSMUSG00000024349
Tslp	MGI:1855696	Q9JIE6	ENSMUSG00000024379
Apom	MGI:1930124	Q9Z1R3	ENSMUSG00000024391
Ltb	MGI:104796	P41155	ENSMUSG00000024399
Spink3	MGI:106202	P09036	ENSMUSG00000024503
Pmaip1	MGI:1930146	Q9JM54	ENSMUSG00000024521
Cd74	MGI:96534	P04441	ENSMUSG00000024610
Scgb1a1	MGI:98919	Q06318	ENSMUSG00000024653
Cd5	MGI:88340	P13379	ENSMUSG00000024669
Ms4a1	MGI:88321	P19437	ENSMUSG00000024673
Fas	MGI:95484	P25446	ENSMUSG00000024778
Mlana	MGI:108454	Q2TA50	ENSMUSG00000024806
Il33	MGI:1924375	Q8BVZ5	ENSMUSG00000024810
Asah2	MGI:1859310	Q9JHE3	ENSMUSG00000024887
Minpp1	MGI:1336159	Q9Z2L6	ENSMUSG00000024896
Mus81	MGI:1918961	Q91ZJ0	ENSMUSG00000024906
Gal	MGI:95637	P47212	ENSMUSG00000024907
Scyl1	MGI:1931787	Q9EQC5	ENSMUSG00000024941
Bad	MGI:1096330	Q61337	ENSMUSG00000024959
Pdcd4	MGI:107490	Q61823	ENSMUSG00000024975
Rbp4	MGI:97879	Q00724	ENSMUSG00000024990
Tollip	MGI:1891808	Q9QZ06	ENSMUSG00000025139
Cd7	MGI:88344	P50283	ENSMUSG00000025163
Gpr143	MGI:107193	P70259	ENSMUSG00000025333
Il23a	MGI:1932410	Q9EQ14	ENSMUSG00000025383
Tac2	MGI:98476	P55099	ENSMUSG00000025400
Ddit3	MGI:109247	P35639	ENSMUSG00000025408
Bsnd	MGI:2153465	Q8VIM4	ENSMUSG00000025418
Prap1	MGI:893573	Q80XD8	ENSMUSG00000025467
Sigirr	MGI:1344402	Q9JLZ8	ENSMUSG00000025494
Taldo1	MGI:1274789	Q93092	ENSMUSG00000025503
Tk1	MGI:98763	P04184	ENSMUSG00000025574
Hprt	MGI:96217	P00493	ENSMUSG00000025630
Shisa5	MGI:1915044	Q9D7I0	ENSMUSG00000025647
Il6	MGI:96559	P08505	ENSMUSG00000025746
Ly96	MGI:1341909	Q9JHF9	ENSMUSG00000025779
Uimc1	MGI:103185	Q5U5Q9	ENSMUSG00000025878
Icos	MGI:1858745	Q9WVS0	ENSMUSG00000026009
Carf	MGI:2182269	Q8VHI4	ENSMUSG00000026017
Ercc5	MGI:103582	P35689	ENSMUSG00000026048
Nhej1	MGI:1922820	Q3KNJ2	ENSMUSG00000026162
Xrcc5	MGI:104517	P27641	ENSMUSG00000026187
Nppc	MGI:97369	Q61839	ENSMUSG00000026241
Agxt	MGI:1329033	O35423	ENSMUSG00000026272
Pdcd1	MGI:104879	Q02242	ENSMUSG00000026285
Lypd1	MGI:1919835	Q8BLC3	ENSMUSG00000026344
Desi2	MGI:1926075	Q9D291	ENSMUSG00000026502
Adcy10	MGI:2660854	Q8C0T9	ENSMUSG00000026567
Xcl1	MGI:104593	P47993	ENSMUSG00000026573
Dpt	MGI:1928392	Q9QZZ6	ENSMUSG00000026574
Phyh	MGI:891978	O35386	ENSMUSG00000026664
Tnfsf4	MGI:104511	P43488	ENSMUSG00000026700
Trdmt1	MGI:1274787	O55055	ENSMUSG00000026723
Il2ra	MGI:96549	P01590	ENSMUSG00000026770
Gpd2	MGI:99778	Q64521	ENSMUSG00000026827
Sapcd2	MGI:1919330	Q9D818	ENSMUSG00000026955
Gatm	MGI:1914342	Q9D964	ENSMUSG00000027199
Mkks	MGI:1891836	Q9JI70	ENSMUSG00000027274
Chgb	MGI:88395	P16014	ENSMUSG00000027350
Bcl2l11	MGI:1197519	O54918	ENSMUSG00000027381
Il1b	MGI:96543	P10749	ENSMUSG00000027398
Pkia	MGI:104747	P63248	ENSMUSG00000027499
Pag1	MGI:2443160	Q3U1F9	ENSMUSG00000027508
Stx16	MGI:1923396	Q8BVI5	ENSMUSG00000027522
Ghrh	MGI:95709	P16043	ENSMUSG00000027643
Il21	MGI:1890474	Q9ES17	ENSMUSG00000027718
Il2	MGI:96548	P04351	ENSMUSG00000027720
Il12a	MGI:96539	P43431	ENSMUSG00000027776
Veph1	MGI:1920039	A1A535	ENSMUSG00000027831
Cd2	MGI:88320	P08920	ENSMUSG00000027863
Hax1	MGI:1346319	O35387	ENSMUSG00000027944
Lrat	MGI:1891259	Q9JI60	ENSMUSG00000028003
Tdo2	MGI:1928486	P48776	ENSMUSG00000028011
Ecm1	MGI:103060	Q61508	ENSMUSG00000028108
Gclm	MGI:104995	O09172	ENSMUSG00000028124
Dapp1	MGI:1347063	Q9QXT1	ENSMUSG00000028159
Cth	MGI:1339968	Q8VCN5	ENSMUSG00000028179
Uox	MGI:98907	P25688	ENSMUSG00000028186
Ctbs	MGI:1921495	Q8R242	ENSMUSG00000028189
Bcl10	MGI:1337994	Q9Z0H7	ENSMUSG00000028191
Cga	MGI:88390	P01216	ENSMUSG00000028298
Xpa	MGI:99135	Q64267	ENSMUSG00000028329
Tnfsf8	MGI:88328	P32972	ENSMUSG00000028362
Cd72	MGI:88345	P21855	ENSMUSG00000028459
Sit1	MGI:1889342	Q8C503	ENSMUSG00000028460
Gba2	MGI:2654325	Q69ZF3	ENSMUSG00000028467
Laptm5	MGI:108046	Q61168	ENSMUSG00000028581
Tnfrsf8	MGI:99908	Q60846	ENSMUSG00000028602
Mutyh	MGI:1917853	Q99P21	ENSMUSG00000028687
Pink1	MGI:1916193	Q99MQ3	ENSMUSG00000028756
Park7	MGI:2135637	Q99LX0	ENSMUSG00000028964
Tnfrsf9	MGI:1101059	P20334	ENSMUSG00000028965
Errfi1	MGI:1921405	Q99JZ7	ENSMUSG00000028967
Cort	MGI:109538	P56469	ENSMUSG00000028971
Dffa	MGI:1196227	O54786	ENSMUSG00000028974
Mthfr	MGI:106639	Q9WU20	ENSMUSG00000029009
Dffb	MGI:1196287	O54788	ENSMUSG00000029027
Tnfrsf4	MGI:104512	P47741	ENSMUSG00000029075
Lrpap1	MGI:96829	P55302	ENSMUSG00000029103
Sgcb	MGI:1346523	P82349	ENSMUSG00000029156
Nmu	MGI:1860476	Q9QXK8	ENSMUSG00000029236
Ambn	MGI:104655	O55189	ENSMUSG00000029288
Spp1	MGI:98389	P10923	ENSMUSG00000029304
Ibsp	MGI:96389	Q61711	ENSMUSG00000029306
Cxcl15	MGI:1339941	Q9WVL7	ENSMUSG00000029375
Ereg	MGI:107508	Q61521	ENSMUSG00000029377
Diablo	MGI:1913843	Q9JIQ3	ENSMUSG00000029433
Chek2	MGI:1355321	Q9Z265	ENSMUSG00000029521
Ung	MGI:109352	P97931	ENSMUSG00000029591
Gstk1	MGI:1923513	Q9DCM2	ENSMUSG00000029864
Clec5a	MGI:1345151	Q9R007	ENSMUSG00000029915
Xpc	MGI:103557	P51612	ENSMUSG00000030094
Lag3	MGI:106588	Q61790	ENSMUSG00000030124
Rad52	MGI:101949	P43352	ENSMUSG00000030166
Mgp	MGI:96976	P19788	ENSMUSG00000030218
Sspn	MGI:1353511	Q62147	ENSMUSG00000030255
Mtmr14	MGI:1916075	Q8VEL2	ENSMUSG00000030269
Ogg1	MGI:1097693	O08760	ENSMUSG00000030271
Cd27	MGI:88326	P41272	ENSMUSG00000030336
Tyrobp	MGI:1277211	O54885	ENSMUSG00000030579
Mvp	MGI:1925638	Q9EQK5	ENSMUSG00000030681
Stard10	MGI:1860093	Q9JMD3	ENSMUSG00000030688
Nupr1	MGI:1891834	Q9WTK0	ENSMUSG00000030717
Cln3	MGI:107537	Q61124	ENSMUSG00000030720
Nfatc2ip	MGI:1329015	O09130	ENSMUSG00000030722
Cd19	MGI:88319	P25918	ENSMUSG00000030724
Lat	MGI:1342293	O54957	ENSMUSG00000030742
Il21r	MGI:1890475	Q9JHX3	ENSMUSG00000030745
Il4ra	MGI:105367	P16382	ENSMUSG00000030748
Dkk3	MGI:1354952	Q9QUN9	ENSMUSG00000030772
Trat1	MGI:1924897	Q3UU67	ENSMUSG00000030775
Pycard	MGI:1931465	Q9EPB4	ENSMUSG00000030793
Crym	MGI:102675	O54983	ENSMUSG00000030905
Oat	MGI:97394	P29758	ENSMUSG00000030934
Cd40lg	MGI:88337	P27548	ENSMUSG00000031132
Tsx	MGI:108118	P70675	ENSMUSG00000031329
Amelx	MGI:88005	P63277	ENSMUSG00000031354
Renbp	MGI:105940	P82343	ENSMUSG00000031387
Dkc1	MGI:1861727	Q9ESX5	ENSMUSG00000031403
Il15	MGI:103014	P48346	ENSMUSG00000031712
Bbs2	MGI:2135267	Q9CWF6	ENSMUSG00000031755
Mt3	MGI:97173	P28184	ENSMUSG00000031760
Cx3cl1	MGI:1097153	O35188	ENSMUSG00000031778
Cngb1	MGI:2664102	E1AZ71	ENSMUSG00000031789
Ifi30	MGI:2137648	Q9ESY9	ENSMUSG00000031838
Tradd	MGI:109200	Q3U0V2	ENSMUSG00000031887
Mre11a	MGI:1100512	Q61216	ENSMUSG00000031928
Agt	MGI:87963	P11859	ENSMUSG00000031980
Thy1	MGI:98747	P01831	ENSMUSG00000032011
Tirap	MGI:2152213	Q99JY1	ENSMUSG00000032041
Pou2af1	MGI:105086	Q64693	ENSMUSG00000032053
Pts	MGI:1338783	Q9R1Z7	ENSMUSG00000032067
Apoa5	MGI:1913363	Q8C7G5	ENSMUSG00000032079
Apoc3	MGI:88055	P33622	ENSMUSG00000032081
Il10ra	MGI:96538	Q61727	ENSMUSG00000032089
Cd3e	MGI:88332	P22646	ENSMUSG00000032093
Treh	MGI:1926230	Q9JLT2	ENSMUSG00000032098
Slc37a4	MGI:1316650	Q9D1F9	ENSMUSG00000032114
Bcl2l10	MGI:1330841	Q9Z0F3	ENSMUSG00000032191
Mns1	MGI:107933	Q61884	ENSMUSG00000032221
Neil1	MGI:1920024	Q8K4Q6	ENSMUSG00000032298
Cspg5	MGI:1352747	Q71M36	ENSMUSG00000032482
Mlh1	MGI:101938	Q9JK91	ENSMUSG00000032498
Myd88	MGI:108005	P22366	ENSMUSG00000032508
Malt1	MGI:2445027	Q2TBA3	ENSMUSG00000032688
Srxn1	MGI:104971	Q9D975	ENSMUSG00000032802
Abcc10	MGI:2386976	Q8R4P9	ENSMUSG00000032842
Rag2	MGI:97849	P21784	ENSMUSG00000032864
Inha	MGI:96569	Q04997	ENSMUSG00000032968
Guca2b	MGI:1270851	O09051	ENSMUSG00000032978
Cdo1	MGI:105925	P60334	ENSMUSG00000033022
Mif	MGI:96982	P34884	ENSMUSG00000033307
Crlf2	MGI:1889506	Q8CII9	ENSMUSG00000033467
Asprv1	MGI:1915105	Q09PK2	ENSMUSG00000033508
Idua	MGI:96418	P48441	ENSMUSG00000033540
Fa2h	MGI:2443327	Q5MPP0	ENSMUSG00000033579
Parl	MGI:1277152	Q5XJY4	ENSMUSG00000033918
Coil	MGI:104842	Q5SU73	ENSMUSG00000033983
Cd226	MGI:3039602	Q8K4F0	ENSMUSG00000034028
Faah	MGI:109609	O08914	ENSMUSG00000034171
Lif	MGI:96787	P09056	ENSMUSG00000034394
Gulo	MGI:1353434	P58710	ENSMUSG00000034450
Pof1b	MGI:1916943	Q8K4L4	ENSMUSG00000034607
Tmem109	MGI:1915789	Q3UBX0	ENSMUSG00000034659
Galp	MGI:2663979	Q810H5	ENSMUSG00000034660
Grn	MGI:95832	P28798	ENSMUSG00000034708
Dio1	MGI:94896	Q61153	ENSMUSG00000034785
Plvap	MGI:1890497	Q91VC4	ENSMUSG00000034845
Oma1	MGI:1914263	Q9D8H7	ENSMUSG00000035069
Kcne3	MGI:1891124	Q9WTW2	ENSMUSG00000035165
Ubd	MGI:1344410	P63072	ENSMUSG00000035186
Amh	MGI:88006	Q5EC55	ENSMUSG00000035262
Pmch	MGI:97629	P56942	ENSMUSG00000035383
Cdcp1	MGI:2442010	Q5U462	ENSMUSG00000035498
Tnfsf9	MGI:1101058	P41274	ENSMUSG00000035678
Slc51a	MGI:2146634	Q8R000	ENSMUSG00000035699
Pawr	MGI:2149961	Q925B0	ENSMUSG00000035873
Aldh5a1	MGI:2441982	Q8BWF0	ENSMUSG00000035936
Zfp57	MGI:99204	Q8C6P8	ENSMUSG00000036036
Galt	MGI:95638	Q03249	ENSMUSG00000036073
Il5	MGI:96557	P04401	ENSMUSG00000036117
Spg20	MGI:2139806	Q8R1X6	ENSMUSG00000036580
Nudt1	MGI:109280	P53368	ENSMUSG00000036639
Aaas	MGI:2443767	P58742	ENSMUSG00000036678
Cyld	MGI:1921506	Q80TQ2	ENSMUSG00000036712
Pml	MGI:104662	Q60953	ENSMUSG00000036986
Apln	MGI:1353624	Q9R0R4	ENSMUSG00000037010
Prf1	MGI:97551	P10820	ENSMUSG00000037202
Bbs7	MGI:1918742	Q8K2G4	ENSMUSG00000037325
Vgf	MGI:1343180	Q0VGU4	ENSMUSG00000037428
Mavs	MGI:2444773	Q8VCF0	ENSMUSG00000037523
Cldn11	MGI:106925	Q60771	ENSMUSG00000037625
Darc	MGI:1097689	Q9QUI6	ENSMUSG00000037872
Acd	MGI:87873	Q5EE38	ENSMUSG00000038000
9630033F20Rik	MGI:2442752	Q8BZA9	ENSMUSG00000038028
Cldn16	MGI:2148742	Q925N4	ENSMUSG00000038148
Hrc	MGI:96226	Q9WVE4	ENSMUSG00000038239
Camp	MGI:108443	P51437	ENSMUSG00000038357
Catsper1	MGI:2179947	Q91ZR5	ENSMUSG00000038498
Sct	MGI:99466	Q08535	ENSMUSG00000038580
Pln	MGI:97622	P61014	ENSMUSG00000038583
Akap12	MGI:1932576	Q9WTQ5	ENSMUSG00000038587
Pold1	MGI:97741	P52431	ENSMUSG00000038644
Ucn	MGI:1276123	P81615	ENSMUSG00000038676
Ephx1	MGI:95405	Q9D379	ENSMUSG00000038776
Rln1	MGI:97931	P47932	ENSMUSG00000039097
Zc3hc1	MGI:1916023	Q80YV2	ENSMUSG00000039130
Akap7	MGI:1859150	Q7TN79	ENSMUSG00000039166
Il18	MGI:107936	P70380	ENSMUSG00000039217
Pcsk1n	MGI:1353431	Q9QXV0	ENSMUSG00000039278
Wfs1	MGI:1328355	P56695	ENSMUSG00000039474
Stub1	MGI:1891731	Q9WUD1	ENSMUSG00000039615
Kcne1	MGI:96673	P23299	ENSMUSG00000039639
Kcne2	MGI:1891123	Q9D808	ENSMUSG00000039672
Exo1	MGI:1349427	Q9QZ11	ENSMUSG00000039748
Mcph1	MGI:2443308	Q7TT79	ENSMUSG00000039842
Bahd1	MGI:2139371	Q497V6	ENSMUSG00000040007
Ift88	MGI:98715	Q61371	ENSMUSG00000040040
Bmf	MGI:2176433	Q91ZE9	ENSMUSG00000040093
Gpr26	MGI:2441758	Q8BZA7	ENSMUSG00000040125
Ndp	MGI:102570	P48744	ENSMUSG00000040138
Cuzd1	MGI:1202881	P70412	ENSMUSG00000040205
Pex2	MGI:107486	P55098	ENSMUSG00000040374
Ppp1r15a	MGI:1927072	P17564	ENSMUSG00000040435
Milr1	MGI:2685731	Q3TB92	ENSMUSG00000040528
Apoc1	MGI:88053	P34928	ENSMUSG00000040564
Cd79b	MGI:96431	P15530	ENSMUSG00000040592
Hmgn1	MGI:96120	P18608	ENSMUSG00000040681
Rsc1a1	MGI:3526447	Q9ER99	ENSMUSG00000040715
Il17rd	MGI:2159727	Q8JZL1	ENSMUSG00000040717
Lat2	MGI:1926479	Q9JHL0	ENSMUSG00000040751
Il25	MGI:2155888	Q8VHH8	ENSMUSG00000040770
S100g	MGI:104528	P97816	ENSMUSG00000040808
Zmynd15	MGI:3603821	Q8C0R7	ENSMUSG00000040829
Ulk4	MGI:1921622	Q3V129	ENSMUSG00000040936
Pif1	MGI:2143057	Q80SX8	ENSMUSG00000041064
Nbl1	MGI:104591	Q61477	ENSMUSG00000041120
Cftr	MGI:88388	P26361	ENSMUSG00000041301
Nthl1	MGI:1313275	O35980	ENSMUSG00000041429
Upk2	MGI:98913	P38575	ENSMUSG00000041523
Rbp3	MGI:97878	P49194	ENSMUSG00000041534
Nppa	MGI:97367	P05125	ENSMUSG00000041616
Prima1	MGI:1926097	Q810F0	ENSMUSG00000041669
Iapp	MGI:96382	P12968	ENSMUSG00000041681
Tpp2	MGI:102724	Q64514	ENSMUSG00000041763
Shisa4	MGI:1924802	Q8CA71	ENSMUSG00000041889
Tnfrsf18	MGI:894675	O35714	ENSMUSG00000041954
H1foo	MGI:2176207	Q8VIK3	ENSMUSG00000042279
Ctf1	MGI:105115	Q60753	ENSMUSG00000042340
Mgat3	MGI:104532	Q10470	ENSMUSG00000042428
Selk	MGI:1931466	Q9JLJ1	ENSMUSG00000042682
Muc1	MGI:97231	Q02496	ENSMUSG00000042784
Nrep	MGI:99444	Q07475	ENSMUSG00000042834
Abra	MGI:2444891	Q8BUZ1	ENSMUSG00000042895
Mamstr	MGI:1921740	Q0ZCJ7	ENSMUSG00000042918
Tnp2	MGI:98785	P11378	ENSMUSG00000043050
Disc1	MGI:2447658	Q811T9	ENSMUSG00000043051
Zmpste24	MGI:1890508	Q80W54	ENSMUSG00000043207
Gpr149	MGI:2443628	Q3UVY1	ENSMUSG00000043441
Trp53bp1	MGI:1351320	P70399	ENSMUSG00000043909
Npb	MGI:2387153	Q8K4P1	ENSMUSG00000044034
Otos	MGI:2672814	Q8R448	ENSMUSG00000044055
Gpr22	MGI:1920260	Q8BZL4	ENSMUSG00000044067
Vsig4	MGI:2679720	Q80WA3	ENSMUSG00000044206
Nhlrc1	MGI:2145264	Q8BR37	ENSMUSG00000044231
Il20rb	MGI:2143266	E9Q9A6	ENSMUSG00000044244
Pcsk9	MGI:2140260	Q80W65	ENSMUSG00000044254
Cdkn2a	MGI:104738	P51480	ENSMUSG00000044303
Acp1	MGI:87881	Q9D358	ENSMUSG00000044573
Il27	MGI:2384409	Q8K3I6	ENSMUSG00000044701
Defb1	MGI:1096878	P56386	ENSMUSG00000044748
Napepld	MGI:2140885	Q8BH82	ENSMUSG00000044968
Ucn3	MGI:1932970	Q924A4	ENSMUSG00000044988
Pnoc	MGI:105308	Q64387	ENSMUSG00000045731
Sprn	MGI:3582583	Q8BWU1	ENSMUSG00000045733
Ptprcap	MGI:97811	Q64697	ENSMUSG00000045826
Cradd	MGI:1336168	O88843	ENSMUSG00000045867
Npas4	MGI:2664186	Q8BGD7	ENSMUSG00000045903
Gapt	MGI:3608341	Q8CB93	ENSMUSG00000046006
Plaur	MGI:97612	P35456	ENSMUSG00000046223
Bst2	MGI:1916800	Q8R2Q8	ENSMUSG00000046718
Ticam1	MGI:2147032	Q80UF7	ENSMUSG00000047123
Cd24a	MGI:88323	P24807	ENSMUSG00000047139
Apof	MGI:104539	Q91V80	ENSMUSG00000047631
Gm6484	MGI:3643534	Q8R1L8	ENSMUSG00000047822
Selplg	MGI:106689	Q62170	ENSMUSG00000048163
Nags	MGI:2387600	Q8R4H7	ENSMUSG00000048217
Pthlh	MGI:97800	P22858	ENSMUSG00000048776
Gphb5	MGI:2156540	Q812B2	ENSMUSG00000048982
Il23r	MGI:2181693	Q8K4B4	ENSMUSG00000049093
Ivl	MGI:96626	P48997	ENSMUSG00000049128
Omg	MGI:106586	Q63912	ENSMUSG00000049612
Ucn2	MGI:2176375	Q99ML8	ENSMUSG00000049699
Crh	MGI:88496	Q8CIT0	ENSMUSG00000049796
Slc35c1	MGI:2443301	Q8BLX4	ENSMUSG00000049922
Idnk	MGI:1922981	Q8R0J8	ENSMUSG00000050002
Gp1ba	MGI:1333744	O35930	ENSMUSG00000050675
Tmem123	MGI:1919179	Q91Z22	ENSMUSG00000050912
Sepn1	MGI:2151208	D3Z2R5	ENSMUSG00000050989
Trap1a	MGI:98818	P19473	ENSMUSG00000051257
Cd14	MGI:88318	P10810	ENSMUSG00000051439
Spn	MGI:98384	P15702	ENSMUSG00000051457
Lax1	MGI:2443362	Q8BHB3	ENSMUSG00000051998
Btla	MGI:2658978	Q7TSA3	ENSMUSG00000052013
Rnf103	MGI:109483	Q9R1W3	ENSMUSG00000052656
Gas1	MGI:95655	Q01721	ENSMUSG00000052957
Cd8b1	MGI:88347	P10300	ENSMUSG00000053044
Mepe	MGI:2137384	Q924I1	ENSMUSG00000053863
Cd8a	MGI:88346	P01731	ENSMUSG00000053977
Skp2	MGI:1351663	Q9Z0Z3	ENSMUSG00000054115
Cthrc1	MGI:1915838	Q9D1D6	ENSMUSG00000054196
Ffar4	MGI:2147577	Q7TMA4	ENSMUSG00000054200
Sh3bp2	MGI:1346349	Q06649	ENSMUSG00000054520
Mgmt	MGI:96977	P26187	ENSMUSG00000054612
Msra	MGI:106916	Q9D6Y7	ENSMUSG00000054733
Ifng	MGI:107656	P01580	ENSMUSG00000055170
Cd47	MGI:96617	Q61735	ENSMUSG00000055447
Epm2a	MGI:1341085	Q9WUA5	ENSMUSG00000055493
Lair1	MGI:105492	Q8BG84	ENSMUSG00000055541
Kxd1	MGI:1922870	Q80XH1	ENSMUSG00000055553
Fancm	MGI:2442306	Q8BGE5	ENSMUSG00000055884
Fto	MGI:1347093	Q8BGW1	ENSMUSG00000055932
Nfil3	MGI:109495	O08750	ENSMUSG00000056749
Hmga2	MGI:101761	P52927	ENSMUSG00000056758
Scimp	MGI:3610314	Q3UU41	ENSMUSG00000057135
Aadat	MGI:1345167	Q9WVM8	ENSMUSG00000057228
Prdm2	MGI:107628	A2A7B5	ENSMUSG00000057637
Lepr	MGI:104993	P48356	ENSMUSG00000057722
Fcer1g	MGI:95496	P20491	ENSMUSG00000058715
Osm	MGI:104749	P53347	ENSMUSG00000058755
Pth	MGI:97799	Q9Z0L6	ENSMUSG00000059077
Fxyd2	MGI:1195260	Q04646	ENSMUSG00000059412
Gckr	MGI:1096345	Q91X44	ENSMUSG00000059434
Tnip2	MGI:2386643	Q99JG7	ENSMUSG00000059866
Fhit	MGI:1277947	O89106	ENSMUSG00000060579
B2m	MGI:88127	P01887	ENSMUSG00000060802
Rag1	MGI:97848	P15919	ENSMUSG00000061311
Ppp1r1b	MGI:94860	Q60829	ENSMUSG00000061718
Tac1	MGI:98474	P41539	ENSMUSG00000061762
Ifnlr1	MGI:2429859	Q8CGK5	ENSMUSG00000062157
Cytl1	MGI:2684993	A1E5L0	ENSMUSG00000062329
Itgb1bp1	MGI:1306802	O35671	ENSMUSG00000062352
Gpr84	MGI:1934129	Q8CIM5	ENSMUSG00000063234
Hcst	MGI:1344360	Q9QUJ0	ENSMUSG00000064109
Mocs1	MGI:1928904	Q5RKZ7	ENSMUSG00000064120
Ghrl	MGI:1930008	Q9EQX0	ENSMUSG00000064177
Gpbar1	MGI:2653863	Q80SS6	ENSMUSG00000064272
Tank	MGI:107676	P70347	ENSMUSG00000064289
Sepp1	MGI:894288	P70274	ENSMUSG00000064373
Insl5	MGI:1346085	Q9WUG6	ENSMUSG00000066090
Kndc1	MGI:1923734	Q0KK55	ENSMUSG00000066129
Hmgn3	MGI:2138069	Q9DCB1	ENSMUSG00000066456
Tecpr1	MGI:1917631	Q80VP0	ENSMUSG00000066621
Rnasel	MGI:1098272	Q05921	ENSMUSG00000066800
Igj	MGI:96493	P01592	ENSMUSG00000067149
Nnat	MGI:104716	Q61979	ENSMUSG00000067786
Tnfrsf13c	MGI:1919299	Q9D8D0	ENSMUSG00000068105
Il2rb	MGI:96550	P16297	ENSMUSG00000068227
Tigit	MGI:3642260	P86176	ENSMUSG00000071552
Rnls	MGI:1915045	A7RDN6	ENSMUSG00000071573
Bscl2	MGI:1298392	Q9Z2E9	ENSMUSG00000071657
Ptrh2	MGI:2444848	Q8R2Y8	ENSMUSG00000072582
Omp	MGI:97436	Q64288	ENSMUSG00000074006
Mlycd	MGI:1928485	Q99J39	ENSMUSG00000074064
Adora3	MGI:104847	Q61618	ENSMUSG00000074344
Pde4d	MGI:99555	Q01063	ENSMUSG00000074661
Plk1s1	MGI:2684960	Q3UXL4	ENSMUSG00000074749
Itpa	MGI:96622	Q9D892	ENSMUSG00000074797
Msrb1	MGI:1351642	Q9JLC3	ENSMUSG00000075705
Hivep3	MGI:106589	A2A884	ENSMUSG00000078582
Alkbh1	MGI:2384034	P0CB42	ENSMUSG00000079036
Prnp	MGI:97769	P04925	ENSMUSG00000079037
Cntf	MGI:88439	P51642	ENSMUSG00000079415
Sycn	MGI:1915666	Q8VCK7	ENSMUSG00000084174
Flt3l	MGI:95560	P49772	ENSMUSG00000089989
Lime1	MGI:1919949	Q9EQR5	ENSMUSG00000090077
Pcp4	MGI:97509	P63054	ENSMUSG00000090223
Prlh	MGI:3644668	G3UWC3	ENSMUSG00000090550
Kiss1	MGI:2663985	Q6Y4S4	ENSMUSG00000091251
Scnm1	MGI:1341284	Q8K136	ENSMUSG00000092607
Rhox5	MGI:97538	P52651	ENSMUSG00000095180

## Sheet: NonEssential-Duplicate
NonEssential_GeneName	MGI_ID	UniProt_ID	Ensemble_ID
Gnai3	MGI:95773	Q9DC51	ENSMUSG00000000001
Cav2	MGI:107571	Q9WVC3	ENSMUSG00000000058
Tfe3	MGI:98511	Q64092	ENSMUSG00000000134
Gna12	MGI:95767	P27600	ENSMUSG00000000149
Fgf23	MGI:1891427	Q9EPC2	ENSMUSG00000000182
Ccnd2	MGI:88314	P30280	ENSMUSG00000000184
Ins2	MGI:96573	P01326	ENSMUSG00000000215
Scnn1g	MGI:104695	Q9WU39	ENSMUSG00000000216
Dgke	MGI:1889276	Q9R1C6	ENSMUSG00000000276
Itgb2	MGI:96611	P11835	ENSMUSG00000000290
Ckmt1	MGI:99441	P30275	ENSMUSG00000000308
Bcl6b	MGI:1278332	O88282	ENSMUSG00000000317
Alox12	MGI:87998	P39655	ENSMUSG00000000320
Comt	MGI:88470	O88587	ENSMUSG00000000326
Dbt	MGI:105386	P53395	ENSMUSG00000000340
Tmprss2	MGI:1354381	Q9JIQ8	ENSMUSG00000000385
Fap	MGI:109608	P97321	ENSMUSG00000000392
Lck	MGI:96756	P06240	ENSMUSG00000000409
Galnt1	MGI:894693	O08912	ENSMUSG00000000420
Grasp	MGI:1860303	Q9JJA9	ENSMUSG00000000531
Zfp385a	MGI:1352495	Q8VD12	ENSMUSG00000000552
Gabra2	MGI:95614	P26048	ENSMUSG00000000560
Hnrnpd	MGI:101947	Q60668	ENSMUSG00000000568
Clcn4-2	MGI:104571	Q61418	ENSMUSG00000000605
Grm6	MGI:1351343	Q5NCH9	ENSMUSG00000000617
Sez6	MGI:104745	Q7TSK2	ENSMUSG00000000632
Kat2b	MGI:1343094	Q9JHD1	ENSMUSG00000000708
Aire	MGI:1338803	Q9Z0E3	ENSMUSG00000000731
Oprm1	MGI:97441	P42866	ENSMUSG00000000766
Tcf7	MGI:98507	Q00417	ENSMUSG00000000782
Car4	MGI:1096574	Q64444	ENSMUSG00000000805
Fasl	MGI:99255	P41047	ENSMUSG00000000817
Dnajc5	MGI:892995	P60904	ENSMUSG00000000826
Fmr1	MGI:95564	P35922	ENSMUSG00000000838
Dlg3	MGI:1888986	P70175	ENSMUSG00000000881
Mmp11	MGI:97008	Q02853	ENSMUSG00000000901
Hip1r	MGI:1352504	Q9JKY5	ENSMUSG00000000915
Top1mt	MGI:1920210	Q8R4U6	ENSMUSG00000000934
Hoxa4	MGI:96176	P06798	ENSMUSG00000000942
Snrpn	MGI:98347	P63163	ENSMUSG00000000948
Mmp14	MGI:101900	P53690	ENSMUSG00000000957
Ccl3	MGI:98260	P10855	ENSMUSG00000000982
Icam2	MGI:96394	P35330	ENSMUSG00000001029
Epn2	MGI:1333766	Q8CHU3	ENSMUSG00000001036
Slc13a2	MGI:1276558	Q9ES88	ENSMUSG00000001095
Lgals9	MGI:109496	O08573	ENSMUSG00000001123
Araf	MGI:88065	P04627	ENSMUSG00000001127
Cfp	MGI:97545	P11680	ENSMUSG00000001128
Timp1	MGI:98752	P12032	ENSMUSG00000001131
Mxd1	MGI:96908	P50538	ENSMUSG00000001156
Ocrl	MGI:109589	Q6NVF0	ENSMUSG00000001173
Slc26a3	MGI:107181	Q9WVC8	ENSMUSG00000001225
Hpn	MGI:1196620	O35453	ENSMUSG00000001249
Ckb	MGI:88407	Q04447	ENSMUSG00000001270
Itgb7	MGI:96616	P26011	ENSMUSG00000001281
Rarg	MGI:97858	P18911	ENSMUSG00000001288
Rhbg	MGI:1927379	Q8BUX5	ENSMUSG00000001417
Col18a1	MGI:88451	P39061	ENSMUSG00000001435
Tbx21	MGI:1888984	Q9JKD8	ENSMUSG00000001444
Meox1	MGI:103220	P32442	ENSMUSG00000001493
Sost	MGI:1921749	Q99P68	ENSMUSG00000001494
Col1a1	MGI:88467	P11087	ENSMUSG00000001506
Sgca	MGI:894698	P82350	ENSMUSG00000001508
Tnk1	MGI:1930958	Q99ML2	ENSMUSG00000001583
Akr1b3	MGI:1353494	P45376	ENSMUSG00000001642
Hoxc13	MGI:99560	P50207	ENSMUSG00000001655
Hoxc8	MGI:96198	P09025	ENSMUSG00000001657
Gstt1	MGI:107379	Q64471	ENSMUSG00000001663
Akt1	MGI:87986	P31750	ENSMUSG00000001729
Il16	MGI:1270855	O54824	ENSMUSG00000001741
Tcirg1	MGI:1350931	Q9JHF5	ENSMUSG00000001750
Tspan33	MGI:1919012	Q8R3S2	ENSMUSG00000001763
Folh1	MGI:1858193	O35409	ENSMUSG00000001773
Evx2	MGI:95462	P49749	ENSMUSG00000001815
Hoxd13	MGI:96205	P70217	ENSMUSG00000001819
Cpa3	MGI:88479	P15089	ENSMUSG00000001865
Nfix	MGI:97311	P70257	ENSMUSG00000001911
Vwf	MGI:98941	Q8CIZ8	ENSMUSG00000001930
Esam	MGI:1916774	Q925F2	ENSMUSG00000001946
Gria3	MGI:95810	Q9Z2W9	ENSMUSG00000001986
Cd3g	MGI:88333	P11942	ENSMUSG00000002033
Foxn1	MGI:102949	Q61575	ENSMUSG00000002057
Unc119	MGI:1328357	Q9Z2R6	ENSMUSG00000002058
Ccne1	MGI:88316	Q61457	ENSMUSG00000002068
Acp2	MGI:87882	P24638	ENSMUSG00000002103
Slc39a13	MGI:1915677	Q8BZH0	ENSMUSG00000002105
Nr1h3	MGI:1352462	Q9Z0Y9	ENSMUSG00000002108
Stat6	MGI:103034	P52633	ENSMUSG00000002147
Rhoc	MGI:106028	Q62159	ENSMUSG00000002233
Peg3	MGI:104748	Q3URU2	ENSMUSG00000002265
Angptl4	MGI:1888999	Q9Z1P8	ENSMUSG00000002289
Irf9	MGI:107587	Q61179	ENSMUSG00000002325
Bmp8b	MGI:107335	P55105	ENSMUSG00000002384
Nr2f6	MGI:1352453	P43136	ENSMUSG00000002393
Pon1	MGI:103295	P52430	ENSMUSG00000002588
Axl	MGI:1347244	Q00993	ENSMUSG00000002602
Tgfb1	MGI:98725	P04202	ENSMUSG00000002603
Pspn	MGI:1201684	O70300	ENSMUSG00000002664
Lcp2	MGI:1321402	Q60787	ENSMUSG00000002699
Grin2d	MGI:95823	Q03391	ENSMUSG00000002771
Hdgfrp2	MGI:1194492	Q3UMU9	ENSMUSG00000002833
Adprh	MGI:1098234	P54923	ENSMUSG00000002844
Nab1	MGI:107564	Q61122	ENSMUSG00000002881
Cd97	MGI:1347095	Q9Z0M6	ENSMUSG00000002885
Il17ra	MGI:107399	Q60943	ENSMUSG00000002897
Cd36	MGI:107899	Q08857	ENSMUSG00000002944
Bcam	MGI:1929940	Q9R069	ENSMUSG00000002980
Relb	MGI:103289	Q04863	ENSMUSG00000002983
Prkar2b	MGI:97760	P31324	ENSMUSG00000002997
Cdkn1b	MGI:104565	P46414	ENSMUSG00000003031
Rab8a	MGI:96960	P55258	ENSMUSG00000003037
Ppp5c	MGI:102666	Q60676	ENSMUSG00000003099
Sh3gl1	MGI:700010	Q62419	ENSMUSG00000003200
Ebi3	MGI:1354171	O35228	ENSMUSG00000003206
Grk5	MGI:109161	Q8VEB1	ENSMUSG00000003228
Sult2b1	MGI:1926342	O35400	ENSMUSG00000003271
Hck	MGI:96052	P08103	ENSMUSG00000003283
Cacnb3	MGI:103307	P54285	ENSMUSG00000003352
Grik5	MGI:95818	Q61626	ENSMUSG00000003378
Rab3b	MGI:1917158	Q9CZT8	ENSMUSG00000003411
Fcgrt	MGI:103017	Q61559	ENSMUSG00000003420
Dll3	MGI:1096877	O88516	ENSMUSG00000003436
Crhr2	MGI:894312	Q60748	ENSMUSG00000003476
Impdh1	MGI:96567	P50096	ENSMUSG00000003500
Ddr1	MGI:99216	Q03146	ENSMUSG00000003534
Fosb	MGI:95575	P13346	ENSMUSG00000003545
Homer3	MGI:1347359	Q99JP6	ENSMUSG00000003573
Sec14l2	MGI:1915065	Q99J08	ENSMUSG00000003585
Cp	MGI:88476	Q61147	ENSMUSG00000003617
Calb2	MGI:101914	Q08331	ENSMUSG00000003657
Has1	MGI:106590	Q61647	ENSMUSG00000003665
Insig2	MGI:1920249	Q91WG1	ENSMUSG00000003721
Itpkc	MGI:2442554	Q7TS72	ENSMUSG00000003752
Rad23a	MGI:105126	P54726	ENSMUSG00000003813
Nqo1	MGI:103187	Q64669	ENSMUSG00000003849
Lin7b	MGI:1330858	O88951	ENSMUSG00000003872
Efnb3	MGI:109196	O35393	ENSMUSG00000003934
Grm3	MGI:1351340	Q9QYS2	ENSMUSG00000003974
Ssbp2	MGI:1914220	Q9CYZ8	ENSMUSG00000003992
Stat5a	MGI:103036	P42230	ENSMUSG00000004043
Map3k11	MGI:1346880	Q80XI6	ENSMUSG00000004054
Akt2	MGI:104874	Q60823	ENSMUSG00000004056
Hmox2	MGI:109373	O70252	ENSMUSG00000004070
Col5a3	MGI:1858212	Q9JLI2	ENSMUSG00000004098
Angptl2	MGI:1347002	Q9R045	ENSMUSG00000004105
Cacna1e	MGI:106217	Q61290	ENSMUSG00000004110
Cacna1b	MGI:88296	O55017	ENSMUSG00000004113
Etv1	MGI:99254	P41164	ENSMUSG00000004151
Pax2	MGI:97486	P32114	ENSMUSG00000004231
Atn1	MGI:104725	O35126	ENSMUSG00000004263
Clcn5	MGI:99486	Q9WVD4	ENSMUSG00000004317
Clcn3	MGI:103555	P51791	ENSMUSG00000004319
Pde1c	MGI:108413	Q64338	ENSMUSG00000004347
Gab2	MGI:1333854	Q9Z1S8	ENSMUSG00000004508
Tax1bp1	MGI:1289308	Q3UKC1	ENSMUSG00000004535
Ctse	MGI:107361	P70269	ENSMUSG00000004552
Mcoln1	MGI:1890498	Q99J21	ENSMUSG00000004567
Cd33	MGI:99440	Q63994	ENSMUSG00000004609
Stxbp2	MGI:107370	Q64324	ENSMUSG00000004626
Sgce	MGI:1329042	O70258	ENSMUSG00000004631
Wwox	MGI:1931237	Q91WL8	ENSMUSG00000004637
Aqp1	MGI:103201	Q02013	ENSMUSG00000004655
Cnn2	MGI:105093	Q08093	ENSMUSG00000004665
Myo9b	MGI:106624	Q9QY06	ENSMUSG00000004677
Ly9	MGI:96885	Q01965	ENSMUSG00000004707
Emr1	MGI:106912	Q61549	ENSMUSG00000004730
Pgf	MGI:105095	P49764	ENSMUSG00000004791
Ulk2	MGI:1352758	Q9QY01	ENSMUSG00000004798
Ccl24	MGI:1928953	Q9JKC0	ENSMUSG00000004814
Grap	MGI:1918770	Q9CX99	ENSMUSG00000004837
Mapk13	MGI:1346864	Q9Z1B7	ENSMUSG00000004864
Crabp2	MGI:88491	P22935	ENSMUSG00000004885
Apba3	MGI:1888527	O88888	ENSMUSG00000004931
Matk	MGI:99259	P41242	ENSMUSG00000004933
Pias4	MGI:2136940	Q9JM05	ENSMUSG00000004934
Rasa4	MGI:1858600	Q6PFQ7	ENSMUSG00000004952
Fxyd4	MGI:1889005	Q9D2W0	ENSMUSG00000004988
Prkacb	MGI:97594	P68181	ENSMUSG00000005034
Cstb	MGI:109514	Q62426	ENSMUSG00000005054
Sh2b2	MGI:1345171	Q9JID9	ENSMUSG00000005057
Slc1a2	MGI:101931	P43006	ENSMUSG00000005089
Eif2ak4	MGI:1353427	Q9QZ05	ENSMUSG00000005102
Slc2a9	MGI:2152844	Q3T9X0	ENSMUSG00000005107
Wisp1	MGI:1197008	O54775	ENSMUSG00000005124
Ndrg1	MGI:1341799	Q62433	ENSMUSG00000005125
Man2b1	MGI:107286	O09159	ENSMUSG00000005142
Polr2a	MGI:98086	P08775	ENSMUSG00000005198
Corin	MGI:1349451	Q9Z319	ENSMUSG00000005220
G6pc2	MGI:1277193	Q9Z186	ENSMUSG00000005232
Fgfr4	MGI:95525	Q03142	ENSMUSG00000005320
Fcer1a	MGI:95494	P20489	ENSMUSG00000005339
Casp14	MGI:1335092	O89094	ENSMUSG00000005355
Slc1a3	MGI:99917	P56564	ENSMUSG00000005360
Il5ra	MGI:96558	P21183	ENSMUSG00000005364
Mlxipl	MGI:1927999	Q99MZ3	ENSMUSG00000005373
Nid1	MGI:97342	P10493	ENSMUSG00000005397
Pafah1b3	MGI:108414	Q61205	ENSMUSG00000005447
Dnajb1	MGI:1931874	Q9QYJ3	ENSMUSG00000005483
Insr	MGI:96575	P15208	ENSMUSG00000005534
Fcer2a	MGI:95497	P20693	ENSMUSG00000005540
Atp4a	MGI:88113	Q64436	ENSMUSG00000005553
Mrvi1	MGI:1338023	Q9WUX5	ENSMUSG00000005611
Insrr	MGI:1346037	Q9WTL4	ENSMUSG00000005640
Nr1i3	MGI:1346307	O35627	ENSMUSG00000005677
Sh2d1a	MGI:1328352	O88890	ENSMUSG00000005696
Rfx5	MGI:1858421	Q9JL61	ENSMUSG00000005774
Mmp8	MGI:1202395	O70138	ENSMUSG00000005800
Tnfsf14	MGI:1355317	Q9QYH9	ENSMUSG00000005824
Ncoa2	MGI:1276533	Q61026	ENSMUSG00000005886
Nr2c2	MGI:1352466	P49117	ENSMUSG00000005893
P2rx5	MGI:2137026	Q3UYI1	ENSMUSG00000005950
Trpv1	MGI:1341787	Q704Y3	ENSMUSG00000005952
Ephb3	MGI:104770	P54754	ENSMUSG00000005958
Dnase1	MGI:103157	P49183	ENSMUSG00000005980
Pdc	MGI:98090	Q9QW08	ENSMUSG00000006007
Prg4	MGI:1891344	Q9JM99	ENSMUSG00000006014
Prss16	MGI:1859181	Q9QXE5	ENSMUSG00000006179
Fblim1	MGI:1921452	Q71FD7	ENSMUSG00000006219
Atp6v1b1	MGI:103285	Q91YH6	ENSMUSG00000006269
Tep1	MGI:109573	P97499	ENSMUSG00000006281
Zbtb32	MGI:1891838	Q9JKD9	ENSMUSG00000006310
Ggt5	MGI:1346063	Q9Z2A9	ENSMUSG00000006344
Ggt1	MGI:95706	Q60928	ENSMUSG00000006345
Adamts4	MGI:1339949	Q8BNJ2	ENSMUSG00000006403
Neurl1a	MGI:1334263	Q923S6	ENSMUSG00000006435
Actn3	MGI:99678	O88990	ENSMUSG00000006457
Slc34a3	MGI:2159410	Q80SU6	ENSMUSG00000006469
Prkag3	MGI:1891343	Q8BGM7	ENSMUSG00000006542
Atp7b	MGI:103297	Q64446	ENSMUSG00000006567
Slc4a1	MGI:109393	P04919	ENSMUSG00000006574
Slc4a3	MGI:109350	P16283	ENSMUSG00000006576
Snai3	MGI:1353563	Q9QY31	ENSMUSG00000006587
Hfe	MGI:109191	P70387	ENSMUSG00000006611
Aplp1	MGI:88046	Q03157	ENSMUSG00000006651
Cyp27b1	MGI:1098274	O35084	ENSMUSG00000006724
Cdk4	MGI:88357	P30285	ENSMUSG00000006728
B4galnt1	MGI:1342057	Q09200	ENSMUSG00000006731
Tph2	MGI:2651811	Q8CGV2	ENSMUSG00000006764
Stambp	MGI:1917777	Q9CQ26	ENSMUSG00000006906
Ezh1	MGI:1097695	P70351	ENSMUSG00000006920
Hap1	MGI:1261831	O35668	ENSMUSG00000006930
Clic1	MGI:2148924	Q9Z1Q5	ENSMUSG00000007041
Stx1a	MGI:109355	O35526	ENSMUSG00000007207
Ceacam9	MGI:1347247	Q78T27	ENSMUSG00000007209
Mark3	MGI:1341865	Q03141	ENSMUSG00000007411
Mc5r	MGI:99420	P41149	ENSMUSG00000007480
Homer1	MGI:1347345	Q9Z2Y3	ENSMUSG00000007617
Gabrb2	MGI:95620	P63137	ENSMUSG00000007653
Cav1	MGI:102709	P49817	ENSMUSG00000007655
Khsrp	MGI:1336214	Q3U0V1	ENSMUSG00000007670
Dio2	MGI:1338833	Q9Z1Y9	ENSMUSG00000007682
Cpt1c	MGI:2446526	Q8BGD5	ENSMUSG00000007783
Id3	MGI:96398	P41133	ENSMUSG00000007872
Ctsd	MGI:88562	P18242	ENSMUSG00000007891
Spib	MGI:892986	O35906	ENSMUSG00000008193
Elk3	MGI:101762	P41971	ENSMUSG00000008398
Rdh13	MGI:1918732	Q8CEE7	ENSMUSG00000008435
Rab25	MGI:1858203	Q9WTL2	ENSMUSG00000008601
Hipk1	MGI:1314873	O88904	ENSMUSG00000008730
Bmp7	MGI:103302	P23359	ENSMUSG00000008999
Trpm5	MGI:1861718	Q9JJH7	ENSMUSG00000009246
Trpm2	MGI:1351901	Q91YD4	ENSMUSG00000009292
Mpo	MGI:97137	P11247	ENSMUSG00000009350
Syn2	MGI:103020	Q64332	ENSMUSG00000009394
Myod1	MGI:97275	P10085	ENSMUSG00000009471
Kcnq1	MGI:108083	P97414	ENSMUSG00000009545
Cbx5	MGI:109372	Q61686	ENSMUSG00000009575
Apobec3	MGI:1933111	Q99J72	ENSMUSG00000009585
Vav2	MGI:102718	Q60992	ENSMUSG00000009621
Ppp2cb	MGI:1321161	P62715	ENSMUSG00000009630
Oit3	MGI:1201782	Q8R4V5	ENSMUSG00000009654
Bcr	MGI:88141	Q6PAJ1	ENSMUSG00000009681
Tfcp2	MGI:98509	Q9ERA0	ENSMUSG00000009733
Pou6f2	MGI:2443631	Q8BJI4	ENSMUSG00000009734
Cox4i2	MGI:2135755	Q91W29	ENSMUSG00000009876
Nxf2	MGI:1933192	Q4ZGD8	ENSMUSG00000009941
Kif19a	MGI:2447024	Q99PT9	ENSMUSG00000010021
Hyal2	MGI:1196334	O35632	ENSMUSG00000010047
Hyal1	MGI:96298	Q91ZJ9	ENSMUSG00000010051
Cacna2d2	MGI:1929813	Q6PHS9	ENSMUSG00000010066
Rassf1	MGI:1928386	Q99MK9	ENSMUSG00000010067
Epn3	MGI:1919139	Q91W69	ENSMUSG00000010080
Slc47a1	MGI:1914723	Q8K0H1	ENSMUSG00000010122
Eya4	MGI:1337104	Q9Z191	ENSMUSG00000010461
Psen2	MGI:109284	Q61144	ENSMUSG00000010609
Plcd1	MGI:97614	Q8R3B1	ENSMUSG00000010660
Lmbr1	MGI:1861746	Q9JIT0	ENSMUSG00000010721
Wnt2	MGI:98954	P21552	ENSMUSG00000010797
Gabra1	MGI:95613	P62812	ENSMUSG00000010803
Grid2ip	MGI:2176213	Q0QWG9	ENSMUSG00000010825
Slc5a1	MGI:107678	Q8C3K6	ENSMUSG00000011034
Vipr2	MGI:107166	P41588	ENSMUSG00000011171
Plin5	MGI:1914218	Q8BVZ1	ENSMUSG00000011305
Sptbn4	MGI:1890574	E9PX29	ENSMUSG00000011751
Git1	MGI:1927140	Q68FF6	ENSMUSG00000011877
Wnt8a	MGI:107924	Q64527	ENSMUSG00000012282
Steap4	MGI:1923560	Q923B6	ENSMUSG00000012428
Cdh23	MGI:1890219	Q99PF4	ENSMUSG00000012819
Lphn1	MGI:1929461	Q80TR1	ENSMUSG00000013033
Tnfaip8l2	MGI:1917019	Q9D8Y7	ENSMUSG00000013707
Dedd	MGI:1333874	Q9Z1L3	ENSMUSG00000013973
Pax5	MGI:97489	Q02650	ENSMUSG00000014030
Trpv4	MGI:1926945	Q9EPK8	ENSMUSG00000014158
Glis2	MGI:1932535	Q8VDL9	ENSMUSG00000014303
Mertk	MGI:96965	Q60805	ENSMUSG00000014361
Blk	MGI:88169	P16277	ENSMUSG00000014453
Klra17	MGI:2180674	Q8BJS9	ENSMUSG00000014543
Chrne	MGI:87894	P20782	ENSMUSG00000014609
Ceacam16	MGI:2685615	E9QA28	ENSMUSG00000014686
Stc1	MGI:109131	O55183	ENSMUSG00000014813
Adamts13	MGI:2685556	Q769J6	ENSMUSG00000014852
E2f4	MGI:103012	Q8R0K9	ENSMUSG00000014859
Yes1	MGI:99147	Q04736	ENSMUSG00000014932
Oc90	MGI:1313269	Q9Z0L3	ENSMUSG00000015001
Galns	MGI:1355303	Q571E4	ENSMUSG00000015027
Slc25a13	MGI:1354721	Q9QXX4	ENSMUSG00000015112
Sirt2	MGI:1927664	Q8VDQ8	ENSMUSG00000015149
Map2	MGI:97175	P20357	ENSMUSG00000015222
Abca1	MGI:99607	P41233	ENSMUSG00000015243
Ubl4	MGI:95049	P21126	ENSMUSG00000015290
Gdi1	MGI:99846	P50396	ENSMUSG00000015291
Gadd45b	MGI:107776	P22339	ENSMUSG00000015312
Slamf6	MGI:1353620	Q9ET39	ENSMUSG00000015314
Endog	MGI:1261433	O08600	ENSMUSG00000015337
Cybb	MGI:88574	Q61093	ENSMUSG00000015340
Pcolce2	MGI:1923727	Q8R4W6	ENSMUSG00000015354
Tmem27	MGI:1926234	Q9ESG4	ENSMUSG00000015401
Ace2	MGI:1917258	Q8R0I0	ENSMUSG00000015405
Gzmb	MGI:109267	P04187	ENSMUSG00000015437
Notch4	MGI:107471	P31695	ENSMUSG00000015468
Ppt2	MGI:1860075	O35448	ENSMUSG00000015474
Itga2	MGI:96600	Q62469	ENSMUSG00000015533
Gata5	MGI:109497	P97489	ENSMUSG00000015627
Anp32e	MGI:1913721	P97822	ENSMUSG00000015749
Eps8	MGI:104684	Q08509	ENSMUSG00000015766
Nfe2l2	MGI:108420	Q60795	ENSMUSG00000015839
Rxrg	MGI:98216	P28705	ENSMUSG00000015843
Cd5l	MGI:1334419	Q9QWK4	ENSMUSG00000015854
Fam184b	MGI:2442958	Q0KK56	ENSMUSG00000015879
Lta4h	MGI:96836	P24527	ENSMUSG00000015889
H2afy	MGI:1349392	Q9QZQ8	ENSMUSG00000015937
Fcgr1	MGI:95498	P26151	ENSMUSG00000015947
Ncf1	MGI:97283	Q09014	ENSMUSG00000015950
Il17rb	MGI:1355292	Q9JIP3	ENSMUSG00000015966
Cacna1d	MGI:88293	Q99246	ENSMUSG00000015968
Lbp	MGI:1098776	Q61805	ENSMUSG00000016024
Fli1	MGI:95554	P26323	ENSMUSG00000016087
Stard13	MGI:2385331	Q923Q2	ENSMUSG00000016128
H2-M3	MGI:95915	Q8MHM0	ENSMUSG00000016206
Tubb1	MGI:107814	A2AQ07	ENSMUSG00000016255
Ube2a	MGI:102959	Q9Z255	ENSMUSG00000016308
E2f3	MGI:1096340	O35261	ENSMUSG00000016477
Cd274	MGI:1926446	Q9EP73	ENSMUSG00000016496
Pdcd1lg2	MGI:1930125	Q9WUL5	ENSMUSG00000016498
Mapkapk2	MGI:109298	P49138	ENSMUSG00000016528
Lamp2	MGI:96748	P17047	ENSMUSG00000016534
Sulf1	MGI:2138563	Q8K007	ENSMUSG00000016918
Tmprss6	MGI:1919003	Q9DBI0	ENSMUSG00000016942
Sdc4	MGI:1349164	O35988	ENSMUSG00000017009
Il13ra1	MGI:105052	O09030	ENSMUSG00000017057
Cntnap1	MGI:1858201	O54991	ENSMUSG00000017167
Cd300lg	MGI:1289168	Q1ERP8	ENSMUSG00000017309
Pyy	MGI:99924	Q9EPS2	ENSMUSG00000017311
Vtn	MGI:98940	P29788	ENSMUSG00000017344
Traf4	MGI:1202880	Q61382	ENSMUSG00000017386
Timp2	MGI:98753	P25785	ENSMUSG00000017466
Rarb	MGI:97857	P22605	ENSMUSG00000017491
Igfbp4	MGI:96439	P47879	ENSMUSG00000017493
Abr	MGI:107771	Q5SSL4	ENSMUSG00000017631
Cd40	MGI:88336	P27512	ENSMUSG00000017652
Hnf4g	MGI:1353604	Q9WUU6	ENSMUSG00000017688
Etv4	MGI:99423	P28322	ENSMUSG00000017724
Mmp9	MGI:97011	P41245	ENSMUSG00000017737
Pltp	MGI:103151	P55065	ENSMUSG00000017754
Slc12a7	MGI:1342283	Q9WVL3	ENSMUSG00000017756
Pitpna	MGI:99887	P53810	ENSMUSG00000017781
Dhx58	MGI:1931560	Q99J87	ENSMUSG00000017830
Ptgis	MGI:1097156	O35074	ENSMUSG00000017969
Cadps2	MGI:2443963	Q8BYR5	ENSMUSG00000017978
Rac3	MGI:2180784	P60764	ENSMUSG00000018012
Stard3	MGI:1929618	Q61542	ENSMUSG00000018167
Ikzf3	MGI:1342542	O08900	ENSMUSG00000018168
Mfng	MGI:1095404	O09008	ENSMUSG00000018169
Glrx2	MGI:1916617	Q923X4	ENSMUSG00000018196
Stk4	MGI:1929004	Q9JI11	ENSMUSG00000018209
Pmp22	MGI:97631	P16646	ENSMUSG00000018217
Gdf9	MGI:95692	Q07105	ENSMUSG00000018238
Tomm34	MGI:1914395	Q9CYG7	ENSMUSG00000018322
Ksr1	MGI:105051	Q61097	ENSMUSG00000018334
Gpx3	MGI:105102	P46412	ENSMUSG00000018339
Il12rb2	MGI:1270861	P97378	ENSMUSG00000018341
Smurf2	MGI:1913563	A2A5Z6	ENSMUSG00000018363
Mapt	MGI:97180	P10637	ENSMUSG00000018411
Derl2	MGI:2151483	Q8BNI4	ENSMUSG00000018442
Adora2b	MGI:99403	Q60614	ENSMUSG00000018500
Trpv2	MGI:1341836	Q9WTR1	ENSMUSG00000018507
Pcgf2	MGI:99161	P23798	ENSMUSG00000018537
Slc2a4	MGI:95758	P14142	ENSMUSG00000018566
Cldn7	MGI:1859285	Q9Z261	ENSMUSG00000018569
Acadvl	MGI:895149	P50544	ENSMUSG00000018574
Sparc	MGI:98373	P07214	ENSMUSG00000018593
Mmp7	MGI:103189	Q10738	ENSMUSG00000018623
Crhr1	MGI:88498	P35347	ENSMUSG00000018634
Ikzf1	MGI:1342540	Q03267	ENSMUSG00000018654
Fxr2	MGI:1346074	Q9WVR4	ENSMUSG00000018765
Cd68	MGI:88342	P31996	ENSMUSG00000018774
Abca5	MGI:2386607	Q8K448	ENSMUSG00000018800
Sfrp5	MGI:1860298	Q9WU66	ENSMUSG00000018822
Irf1	MGI:96590	P15314	ENSMUSG00000018899
Arrb1	MGI:99473	Q8BWG8	ENSMUSG00000018909
Map2k3	MGI:1346868	O09110	ENSMUSG00000018932
E2f2	MGI:1096341	P56931	ENSMUSG00000018983
Plod1	MGI:99907	Q9R0E2	ENSMUSG00000019055
Rab3d	MGI:97844	P35276	ENSMUSG00000019066
Dnase1l1	MGI:109628	Q9D7J6	ENSMUSG00000019088
Aldh3a1	MGI:1353451	P47739	ENSMUSG00000019102
Cacng2	MGI:1316660	O88602	ENSMUSG00000019146
Scn1b	MGI:98247	P97952	ENSMUSG00000019194
Lhx9	MGI:1316721	Q9WUH2	ENSMUSG00000019230
Map1s	MGI:2443304	Q8C052	ENSMUSG00000019261
Dpep1	MGI:94917	P31428	ENSMUSG00000019278
Aoc3	MGI:1306797	O70423	ENSMUSG00000019326
Ffar3	MGI:2685324	Q3UFD7	ENSMUSG00000019429
Gipc1	MGI:1926252	Q9Z0G0	ENSMUSG00000019433
Plscr3	MGI:1917560	Q9JIZ9	ENSMUSG00000019461
Ptger1	MGI:97793	P35375	ENSMUSG00000019464
Trip10	MGI:2146901	Q8CJ53	ENSMUSG00000019487
Pdk4	MGI:1351481	O70571	ENSMUSG00000019577
Akt3	MGI:1345147	Q9WUA6	ENSMUSG00000019699
Esr1	MGI:1352467	P19785	ENSMUSG00000019768
Vip	MGI:98933	P32648	ENSMUSG00000019772
Frk	MGI:103265	Q922K9	ENSMUSG00000019779
Plagl1	MGI:1100874	Q9JLQ4	ENSMUSG00000019817
Utrn	MGI:104631	E9Q6R7	ENSMUSG00000019820
Grm1	MGI:1351338	P97772	ENSMUSG00000019828
Wasf1	MGI:1890563	Q8R5H6	ENSMUSG00000019831
Fyn	MGI:95602	P39688	ENSMUSG00000019843
Tnfaip3	MGI:1196377	Q60769	ENSMUSG00000019850
Perp	MGI:1929938	Q9JK95	ENSMUSG00000019851
Nmbr	MGI:1100525	O54799	ENSMUSG00000019865
Hsf2	MGI:96239	P38533	ENSMUSG00000019878
Lama2	MGI:99912	Q60675	ENSMUSG00000019899
Gprc6a	MGI:2429498	Q8K4Z6	ENSMUSG00000019905
Lin7a	MGI:2135609	Q8JZS0	ENSMUSG00000019906
Dcn	MGI:94872	P28654	ENSMUSG00000019929
Kera	MGI:1202398	O35367	ENSMUSG00000019932
Slc17a8	MGI:3039629	Q8BFU8	ENSMUSG00000019935
Dusp6	MGI:1914853	Q9DBB1	ENSMUSG00000019960
Sgk1	MGI:1340062	Q9WVC6	ENSMUSG00000019970
Epb4.1l2	MGI:103009	O70318	ENSMUSG00000019978
Ahi1	MGI:87971	Q8K3E5	ENSMUSG00000019986
Arg1	MGI:88070	Q61176	ENSMUSG00000019987
Ntn4	MGI:1888978	Q9JI33	ENSMUSG00000020019
Usp44	MGI:3045318	Q8C2S0	ENSMUSG00000020020
Cry1	MGI:1270841	P97784	ENSMUSG00000020038
Timp3	MGI:98754	P39876	ENSMUSG00000020044
Slc5a8	MGI:2384916	Q8BYF6	ENSMUSG00000020062
Eif4ebp2	MGI:109198	P70445	ENSMUSG00000020091
Pcbd1	MGI:94873	P61458	ENSMUSG00000020098
Lrig3	MGI:2443955	Q6P1C6	ENSMUSG00000020105
Plek	MGI:1860485	Q9JHK5	ENSMUSG00000020120
Egfr	MGI:95294	Q01279	ENSMUSG00000020122
Avpr1a	MGI:1859216	Q62463	ENSMUSG00000020123
Elane	MGI:2679229	Q3UP87	ENSMUSG00000020125
Dock2	MGI:2149010	Q8C3J5	ENSMUSG00000020143
Ptprr	MGI:109559	Q62132	ENSMUSG00000020151
Tcf3	MGI:98510	P15806	ENSMUSG00000020167
Grb10	MGI:103232	Q60760	ENSMUSG00000020176
Adora2a	MGI:99402	Q60613	ENSMUSG00000020178
E2f7	MGI:1289147	Q6S7F2	ENSMUSG00000020185
Csrp2	MGI:1202907	P97314	ENSMUSG00000020186
Mknk2	MGI:894279	Q8CDB0	ENSMUSG00000020190
Irak3	MGI:1921164	Q8K4B2	ENSMUSG00000020227
Prmt2	MGI:1316652	Q9R144	ENSMUSG00000020230
Adarb1	MGI:891999	Q91ZS8	ENSMUSG00000020262
Hint1	MGI:1321133	P70349	ENSMUSG00000020267
Stk10	MGI:1099439	O55098	ENSMUSG00000020272
Rel	MGI:97897	P15307	ENSMUSG00000020275
Stc2	MGI:1316731	O88452	ENSMUSG00000020303
Shc2	MGI:106180	Q8BMC3	ENSMUSG00000020312
Fstl3	MGI:1890391	Q9EQC7	ENSMUSG00000020325
Ccng1	MGI:102890	P51945	ENSMUSG00000020326
Fgf22	MGI:1914362	Q9ESS2	ENSMUSG00000020327
Hcn2	MGI:1298210	O88703	ENSMUSG00000020331
Sgcd	MGI:1346525	P82347	ENSMUSG00000020354
Mapk9	MGI:1346862	Q9WTU6	ENSMUSG00000020366
Canx	MGI:88261	P35564	ENSMUSG00000020368
Ltc4s	MGI:107498	Q60860	ENSMUSG00000020377
Ube2b	MGI:102944	P63147	ENSMUSG00000020390
Kremen1	MGI:1933988	Q99N43	ENSMUSG00000020393
Itk	MGI:96621	Q03526	ENSMUSG00000020395
Nefh	MGI:97309	P19246	ENSMUSG00000020396
Fabp6	MGI:96565	P51162	ENSMUSG00000020405
Upp1	MGI:1097668	P52624	ENSMUSG00000020407
Igfbp3	MGI:96438	P47878	ENSMUSG00000020427
Gabra6	MGI:95618	P16305	ENSMUSG00000020428
Igfbp1	MGI:96436	P47876	ENSMUSG00000020429
Adcy1	MGI:99677	O88444	ENSMUSG00000020431
Gabrg2	MGI:95623	P22723	ENSMUSG00000020436
Smtn	MGI:1354727	Q921U8	ENSMUSG00000020439
Npc1l1	MGI:2685089	Q6T3U4	ENSMUSG00000020447
Efemp1	MGI:1339998	Q8BPB5	ENSMUSG00000020467
Polm	MGI:1860191	Q9JIW4	ENSMUSG00000020474
Dbnl	MGI:700006	Q62418	ENSMUSG00000020476
Rps6kb1	MGI:1270849	Q8BSK8	ENSMUSG00000020516
Gria1	MGI:95808	P23818	ENSMUSG00000020524
Ppm1d	MGI:1858214	Q9QZ67	ENSMUSG00000020525
Pctp	MGI:107375	P53808	ENSMUSG00000020553
Pik3cg	MGI:1353576	Q9JHG7	ENSMUSG00000020573
Agr2	MGI:1344405	O88312	ENSMUSG00000020581
Matn3	MGI:1328350	O35701	ENSMUSG00000020583
Ntsr2	MGI:108018	P70310	ENSMUSG00000020591
Sdc1	MGI:1349162	P18828	ENSMUSG00000020592
Nrcam	MGI:104750	Q810U4	ENSMUSG00000020598
Rgs9	MGI:1338824	O54828	ENSMUSG00000020599
Trib2	MGI:2145021	Q8K4K3	ENSMUSG00000020601
Arsg	MGI:1921258	Q3TYD4	ENSMUSG00000020604
Fam20a	MGI:2388266	Q8CID3	ENSMUSG00000020614
Map2k6	MGI:1346870	P70236	ENSMUSG00000020623
Fkbp1b	MGI:1336205	Q9Z2I2	ENSMUSG00000020635
Id2	MGI:96397	P41136	ENSMUSG00000020644
Ncoa1	MGI:1276523	P70365	ENSMUSG00000020647
Slc26a4	MGI:1346029	Q9R155	ENSMUSG00000020651
Klf11	MGI:2653368	Q8K1S5	ENSMUSG00000020653
Adcy3	MGI:99675	Q8VHH7	ENSMUSG00000020654
Dnmt3a	MGI:1261827	O88508	ENSMUSG00000020661
Kif3c	MGI:107979	O35066	ENSMUSG00000020668
Ccl11	MGI:103576	P48298	ENSMUSG00000020676
Ace	MGI:87874	P09470	ENSMUSG00000020681
Mmp28	MGI:2153062	Q8CGV8	ENSMUSG00000020682
Mrc2	MGI:107818	Q64449	ENSMUSG00000020695
Rffl	MGI:1914588	Q6ZQM0	ENSMUSG00000020696
Asic2	MGI:1100867	Q925H0	ENSMUSG00000020704
Slc9a3r1	MGI:1349482	P70441	ENSMUSG00000020733
Grin2c	MGI:95822	Q01098	ENSMUSG00000020734
Galk1	MGI:95730	Q9R0N0	ENSMUSG00000020766
Aspa	MGI:87914	Q8R3P0	ENSMUSG00000020774
Acox1	MGI:1330812	Q9R0H0	ENSMUSG00000020777
Camkk1	MGI:1891766	Q8VBY2	ENSMUSG00000020785
Galr2	MGI:1337018	O88854	ENSMUSG00000020793
Rhbdf2	MGI:2442473	Q80WQ6	ENSMUSG00000020806
Cygb	MGI:2149481	Q9CX80	ENSMUSG00000020810
Nos2	MGI:97361	P29477	ENSMUSG00000020826
Pld2	MGI:892877	P97813	ENSMUSG00000020828
Slc6a4	MGI:96285	Q60857	ENSMUSG00000020838
Abcc3	MGI:1923658	B2RX12	ENSMUSG00000020865
Cacna1g	MGI:1201678	Q5SUF7	ENSMUSG00000020866
Xylt2	MGI:2444797	Q9EPL0	ENSMUSG00000020868
Fbxl20	MGI:1919444	Q9CZV8	ENSMUSG00000020883
Asgr1	MGI:88081	P34927	ENSMUSG00000020884
Dlg4	MGI:1277959	Q62108	ENSMUSG00000020886
Dvl2	MGI:106613	Q60838	ENSMUSG00000020888
Gucy2e	MGI:105123	P52785	ENSMUSG00000020890
Per1	MGI:1098283	O35973	ENSMUSG00000020893
Pik3r5	MGI:2443588	Q5SW28	ENSMUSG00000020901
Rcvrn	MGI:97883	P34057	ENSMUSG00000020907
Stat5b	MGI:103035	P42232	ENSMUSG00000020919
Adam11	MGI:1098667	Q9R1V4	ENSMUSG00000020926
Gfap	MGI:95697	P03995	ENSMUSG00000020932
Map3k14	MGI:1858204	Q9WUL6	ENSMUSG00000020941
Coch	MGI:1278313	Q62507	ENSMUSG00000020953
Ston2	MGI:1918272	Q8BZ60	ENSMUSG00000020961
Nfkbia	MGI:104741	Q9Z1E3	ENSMUSG00000021025
Esr2	MGI:109392	O08537	ENSMUSG00000021055
Atl1	MGI:1921241	Q8BH66	ENSMUSG00000021066
Bdkrb2	MGI:102845	P32299	ENSMUSG00000021070
Ppm1a	MGI:99878	P49443	ENSMUSG00000021096
Prkch	MGI:97600	P23298	ENSMUSG00000021108
Vti1b	MGI:1855688	O88384	ENSMUSG00000021124
Arg2	MGI:1330806	O08691	ENSMUSG00000021125
Rps6ka5	MGI:1920336	Q8C050	ENSMUSG00000021180
Lgmn	MGI:1330838	O89017	ENSMUSG00000021190
Entpd5	MGI:1321385	Q9WUZ9	ENSMUSG00000021236
Evl	MGI:1194884	P70429	ENSMUSG00000021262
Hsp90aa1	MGI:96250	P07901	ENSMUSG00000021270
Traf3	MGI:108041	Q60803	ENSMUSG00000021277
Kif26a	MGI:2447072	Q52KG5	ENSMUSG00000021294
Amph	MGI:103574	Q7TQF7	ENSMUSG00000021314
Prl	MGI:97762	P06879	ENSMUSG00000021342
Irf4	MGI:1096873	Q64287	ENSMUSG00000021356
Gcnt2	MGI:1100870	P97402	ENSMUSG00000021360
Gcm2	MGI:1861438	O09102	ENSMUSG00000021362
Nedd9	MGI:97302	O35177	ENSMUSG00000021365
Ogn	MGI:109278	Q62000	ENSMUSG00000021390
Sema4d	MGI:109244	O09126	ENSMUSG00000021451
Gadd45g	MGI:1346325	Q9Z111	ENSMUSG00000021453
Syk	MGI:99515	P48025	ENSMUSG00000021457
Msx2	MGI:97169	Q03358	ENSMUSG00000021469
Drd1a	MGI:99578	Q61616	ENSMUSG00000021478
Slc34a1	MGI:1345284	Q60825	ENSMUSG00000021490
F12	MGI:1891012	Q80YC5	ENSMUSG00000021492
Ptdss1	MGI:1276575	Q99LH2	ENSMUSG00000021518
Trpc7	MGI:1349470	Q9WVC5	ENSMUSG00000021541
Ahrr	MGI:1333776	Q3U1U7	ENSMUSG00000021575
Pdcd6	MGI:109283	P12815	ENSMUSG00000021576
Erap1	MGI:1933403	Q9EQH2	ENSMUSG00000021583
Ankrd32	MGI:2145448	Q8R3P9	ENSMUSG00000021597
Slc6a3	MGI:94862	Q61327	ENSMUSG00000021609
Slc6a18	MGI:1336892	O88576	ENSMUSG00000021612
Ckmt2	MGI:1923972	Q6P8J7	ENSMUSG00000021622
Cd180	MGI:1194924	Q62192	ENSMUSG00000021624
Slc30a5	MGI:1916298	Q8R4H9	ENSMUSG00000021629
Hexb	MGI:96074	P20060	ENSMUSG00000021665
Polk	MGI:1349767	Q9QUG2	ENSMUSG00000021668
F2rl2	MGI:1298208	O08675	ENSMUSG00000021675
Iqgap2	MGI:2449975	Q3UQ44	ENSMUSG00000021676
F2rl1	MGI:101910	P55086	ENSMUSG00000021678
Ap3b1	MGI:1333879	Q9Z1T1	ENSMUSG00000021686
Scamp1	MGI:1349480	Q8K021	ENSMUSG00000021687
Rab3c	MGI:1914545	P62823	ENSMUSG00000021700
Plk2	MGI:1099790	P53351	ENSMUSG00000021701
Rasgrf2	MGI:109137	P70392	ENSMUSG00000021708
Erbb2ip	MGI:1890169	Q80TH2	ENSMUSG00000021709
Htr1a	MGI:96273	Q64264	ENSMUSG00000021721
Hcn1	MGI:1096392	O88704	ENSMUSG00000021730
Slc4a7	MGI:2443878	Q8BTY2	ENSMUSG00000021733
Fezf2	MGI:1859823	Q9ESP5	ENSMUSG00000021743
Ptprg	MGI:97814	Q05909	ENSMUSG00000021745
Oit1	MGI:1201784	P97805	ENSMUSG00000021749
Nr1d2	MGI:2449205	Q60674	ENSMUSG00000021775
Thrb	MGI:98743	P37242	ENSMUSG00000021779
Sftpa1	MGI:109518	P35242	ENSMUSG00000021789
Sftpd	MGI:109515	P50404	ENSMUSG00000021795
Opn4	MGI:1353425	Q9QXZ9	ENSMUSG00000021799
Cdhr1	MGI:2157782	Q8VHP6	ENSMUSG00000021803
Rgr	MGI:1929473	Q9Z2B3	ENSMUSG00000021804
Ppp3cb	MGI:107163	P48453	ENSMUSG00000021816
Camk2g	MGI:88259	Q923T9	ENSMUSG00000021820
Plau	MGI:97611	P06869	ENSMUSG00000021822
Ktn1	MGI:109153	Q61595	ENSMUSG00000021843
Ppif	MGI:2145814	Q99KR7	ENSMUSG00000021868
Btd	MGI:1347001	Q8CIF4	ENSMUSG00000021900
Itih4	MGI:109536	A6X935	ENSMUSG00000021922
Mapk8	MGI:1346861	Q91Y86	ENSMUSG00000021936
Ctsb	MGI:88561	P10605	ENSMUSG00000021939
Gdf10	MGI:95684	P97737	ENSMUSG00000021943
Prkcd	MGI:97598	P28867	ENSMUSG00000021948
Cacna2d3	MGI:1338890	Q9Z1L5	ENSMUSG00000021991
Lcp1	MGI:104808	Q61233	ENSMUSG00000021998
Cpb2	MGI:1891837	Q9JHH6	ENSMUSG00000021999
Tnfsf11	MGI:1100089	O35235	ENSMUSG00000022015
Lect1	MGI:1341171	Q9Z1F6	ENSMUSG00000022025
Olfm4	MGI:2685142	Q3UZZ4	ENSMUSG00000022026
Ephx2	MGI:99500	P34914	ENSMUSG00000022040
Chrna2	MGI:87886	Q91X60	ENSMUSG00000022041
Bnip3l	MGI:1332659	Q9Z2F7	ENSMUSG00000022051
Ebf2	MGI:894332	O08792	ENSMUSG00000022053
Nefm	MGI:97314	P08553	ENSMUSG00000022054
Nkx3-1	MGI:97352	P97436	ENSMUSG00000022061
Klhl1	MGI:2136335	Q9JI74	ENSMUSG00000022076
Pdlim2	MGI:2384850	Q8R1G6	ENSMUSG00000022090
Sorbs3	MGI:700013	Q9R1Z8	ENSMUSG00000022091
Slc39a14	MGI:2384851	Q75N73	ENSMUSG00000022094
Hr	MGI:96223	Q61645	ENSMUSG00000022096
Fgf17	MGI:1202401	P63075	ENSMUSG00000022101
Dok2	MGI:1332623	O70469	ENSMUSG00000022102
Gfra2	MGI:1195462	O08842	ENSMUSG00000022103
Itm2b	MGI:1309517	O89051	ENSMUSG00000022108
Spry2	MGI:1345138	Q9QXV8	ENSMUSG00000022114
Ednrb	MGI:102720	P48302	ENSMUSG00000022122
Scel	MGI:1891228	Q9EQG3	ENSMUSG00000022123
Fbxl3	MGI:1354702	Q8C4V4	ENSMUSG00000022124
Dnajc3	MGI:107373	Q91YW3	ENSMUSG00000022136
Fyb	MGI:1346327	O35601	ENSMUSG00000022148
Efs	MGI:105311	Q64355	ENSMUSG00000022203
Dhrs4	MGI:90169	Q99LB2	ENSMUSG00000022210
Cideb	MGI:1270844	O70303	ENSMUSG00000022219
Ripk3	MGI:2154952	Q9QZL0	ENSMUSG00000022221
Cma1	MGI:96941	P21844	ENSMUSG00000022225
Atp12a	MGI:1926943	Q9Z1W8	ENSMUSG00000022229
Amacr	MGI:1098273	O09174	ENSMUSG00000022244
Rrm2b	MGI:2155865	Q6PEE3	ENSMUSG00000022292
Slc30a8	MGI:2442682	Q8BGG0	ENSMUSG00000022315
Matn2	MGI:109613	O08746	ENSMUSG00000022324
Stk3	MGI:1928487	Q9JI10	ENSMUSG00000022329
Mtss1	MGI:2384818	Q8R1S4	ENSMUSG00000022353
Col14a1	MGI:1341272	Q80X19	ENSMUSG00000022371
Sla	MGI:104295	Q60898	ENSMUSG00000022372
Adcy8	MGI:1341110	P97490	ENSMUSG00000022376
Ppara	MGI:104740	P23204	ENSMUSG00000022383
Cby1	MGI:1920989	Q9D1C2	ENSMUSG00000022428
Dmc1	MGI:105393	Q61880	ENSMUSG00000022429
Csnk1e	MGI:1351660	Q9JMK2	ENSMUSG00000022433
Parvb	MGI:2153063	Q9ES46	ENSMUSG00000022438
Parvg	MGI:2158329	Q9ERD8	ENSMUSG00000022439
Ttll1	MGI:2443047	Q91V51	ENSMUSG00000022442
Pmm1	MGI:1353418	O35621	ENSMUSG00000022474
Vdr	MGI:103076	P48281	ENSMUSG00000022479
Litaf	MGI:1929512	Q9JLJ0	ENSMUSG00000022500
Ciita	MGI:108445	P79621	ENSMUSG00000022504
Bcl6	MGI:107187	P41183	ENSMUSG00000022508
Il1rap	MGI:104975	Q61730	ENSMUSG00000022514
Fgf12	MGI:109183	P61329	ENSMUSG00000022523
Mefv	MGI:1859396	Q9JJ26	ENSMUSG00000022534
Dgat1	MGI:1333825	Q9Z2A7	ENSMUSG00000022555
Hsf1	MGI:96238	P38532	ENSMUSG00000022556
Gsdmd	MGI:1916396	Q9D8T2	ENSMUSG00000022575
Cyp11b2	MGI:88584	P15539	ENSMUSG00000022589
Mapk12	MGI:1353438	O08911	ENSMUSG00000022610
Mapk8ip2	MGI:1926555	Q9ERE9	ENSMUSG00000022619
Arsa	MGI:88077	P50428	ENSMUSG00000022620
Acr	MGI:87884	P23578	ENSMUSG00000022622
Shank3	MGI:1930016	Q4ACU6	ENSMUSG00000022623
Cblb	MGI:2146430	Q3TTA7	ENSMUSG00000022637
Retnlb	MGI:1888505	Q99P86	ENSMUSG00000022650
Pvrl3	MGI:1930171	Q9JLB9	ENSMUSG00000022656
Cd200	MGI:1196990	O54901	ENSMUSG00000022661
Ccdc80	MGI:1915146	Q8R2G6	ENSMUSG00000022665
Prkdc	MGI:104779	P97313	ENSMUSG00000022672
Snai2	MGI:1096393	P97469	ENSMUSG00000022676
Pla2g10	MGI:1347522	Q9QXX3	ENSMUSG00000022683
Boc	MGI:2151153	Q6AZB0	ENSMUSG00000022687
Drd3	MGI:94925	P30728	ENSMUSG00000022705
Arl6	MGI:1927136	O88848	ENSMUSG00000022722
Gsc2	MGI:892006	A2RTU1	ENSMUSG00000022738
St3gal6	MGI:1888707	Q8VIB3	ENSMUSG00000022747
Ncam2	MGI:97282	O35136	ENSMUSG00000022762
Serpind1	MGI:96051	P49182	ENSMUSG00000022766
Top3b	MGI:1333803	Q9Z321	ENSMUSG00000022779
Fgd4	MGI:2183747	Q91ZT5	ENSMUSG00000022788
Nr1i2	MGI:1337040	O54915	ENSMUSG00000022809
Zfp148	MGI:1332234	Q61624	ENSMUSG00000022811
Itgb5	MGI:96614	O70309	ENSMUSG00000022817
Hcls1	MGI:104568	P49710	ENSMUSG00000022831
Mylk	MGI:894806	Q6PDN3	ENSMUSG00000022836
Eaf2	MGI:2146616	Q91ZD6	ENSMUSG00000022838
Adcy5	MGI:99673	P84309	ENSMUSG00000022840
Ece2	MGI:1101356	Q80Z60	ENSMUSG00000022842
Clcn2	MGI:105061	Q9R0A1	ENSMUSG00000022843
Ehhadh	MGI:1277964	Q9DBM2	ENSMUSG00000022853
Ahsg	MGI:107189	P29699	ENSMUSG00000022868
Samsn1	MGI:1914992	P57725	ENSMUSG00000022876
Adipoq	MGI:106675	Q60994	ENSMUSG00000022878
St6gal1	MGI:108470	Q64685	ENSMUSG00000022885
Masp1	MGI:88492	P98064	ENSMUSG00000022887
App	MGI:88059	P12023	ENSMUSG00000022892
Adamts1	MGI:109249	P97857	ENSMUSG00000022893
Adamts5	MGI:1346321	Q9R001	ENSMUSG00000022894
Cd86	MGI:101773	P42082	ENSMUSG00000022901
Kpna1	MGI:103560	Q60960	ENSMUSG00000022905
Grik1	MGI:95814	Q60934	ENSMUSG00000022935
Fam3b	MGI:1270150	Q9D309	ENSMUSG00000022938
Rcan1	MGI:1890564	Q9JHG6	ENSMUSG00000022951
Itsn1	MGI:1338069	Q9Z0R4	ENSMUSG00000022957
Ifnar1	MGI:107658	P33896	ENSMUSG00000022967
Sod1	MGI:98351	P08228	ENSMUSG00000022982
Adcy6	MGI:87917	Q01341	ENSMUSG00000022994
Dhh	MGI:94891	Q61488	ENSMUSG00000023000
Faim2	MGI:1919643	Q8K097	ENSMUSG00000023011
Aqp2	MGI:1096865	P56402	ENSMUSG00000023013
Asic1	MGI:1194915	Q6NXK8	ENSMUSG00000023017
Slc11a2	MGI:1345279	P49282	ENSMUSG00000023030
Slc4a8	MGI:1928745	Q8JZR6	ENSMUSG00000023032
Nr4a1	MGI:1352454	P12813	ENSMUSG00000023034
Soat2	MGI:1332226	O88908	ENSMUSG00000023045
Amhr2	MGI:105062	Q8K592	ENSMUSG00000023047
Map3k12	MGI:1346881	Q60700	ENSMUSG00000023050
Tarbp2	MGI:103027	P97473	ENSMUSG00000023051
Fabp2	MGI:95478	P55050	ENSMUSG00000023057
Sncg	MGI:1298397	Q9Z0F7	ENSMUSG00000023064
Cdkn1a	MGI:104556	P39689	ENSMUSG00000023067
Slc10a2	MGI:1201406	P70172	ENSMUSG00000023073
Akirin1	MGI:1915300	Q99LF1	ENSMUSG00000023075
Gtf2ird1	MGI:1861942	Q9JI57	ENSMUSG00000023079
Ccrn4l	MGI:109382	O35710	ENSMUSG00000023087
Abcc1	MGI:102676	O35379	ENSMUSG00000023088
Gzma	MGI:109266	P11032	ENSMUSG00000023132
Reg2	MGI:97896	Q08731	ENSMUSG00000023140
Grm2	MGI:1351339	Q14BI2	ENSMUSG00000023192
Epb4.2	MGI:95402	P49222	ENSMUSG00000023216
Slc26a6	MGI:2159728	Q8CIW6	ENSMUSG00000023259
Ache	MGI:87876	P21836	ENSMUSG00000023328
Clec4n	MGI:1861231	Q9JKF4	ENSMUSG00000023349
Dlx2	MGI:94902	P40764	ENSMUSG00000023391
Nfatc4	MGI:1920431	Q8K120	ENSMUSG00000023411
Gnb3	MGI:95785	Q61011	ENSMUSG00000023439
Esx1	MGI:1096388	O88933	ENSMUSG00000023443
Rhebl1	MGI:1916409	Q9D8T3	ENSMUSG00000023755
Slc22a3	MGI:1333817	Q9WTW5	ENSMUSG00000023828
Slc22a1	MGI:108111	O08966	ENSMUSG00000023829
Lnpep	MGI:2387123	Q8C129	ENSMUSG00000023845
Pde10a	MGI:1345143	Q8CA95	ENSMUSG00000023868
Thbs2	MGI:98738	Q03350	ENSMUSG00000023885
Mep1a	MGI:96963	P28825	ENSMUSG00000023914
Tnfrsf21	MGI:2151075	Q9EPU5	ENSMUSG00000023915
Rhag	MGI:1202713	Q9QUT0	ENSMUSG00000023926
Satb1	MGI:105084	Q60611	ENSMUSG00000023927
Slc29a1	MGI:1927073	Q9JIM1	ENSMUSG00000023942
Polh	MGI:1891457	Q9JJN0	ENSMUSG00000023953
Cnpy3	MGI:1919279	Q9DAU1	ENSMUSG00000023973
Guca1b	MGI:1194489	Q8VBV8	ENSMUSG00000023979
Guca1a	MGI:102770	P43081	ENSMUSG00000023982
Pim1	MGI:97584	Q8CFN8	ENSMUSG00000024014
Glp1r	MGI:99571	O35659	ENSMUSG00000024027
Tff2	MGI:1306805	Q03404	ENSMUSG00000024028
Tff3	MGI:104638	Q62395	ENSMUSG00000024029
Abcg1	MGI:107704	Q64343	ENSMUSG00000024030
Tff1	MGI:88135	Q08423	ENSMUSG00000024032
Rsph1	MGI:1194909	Q8VIG3	ENSMUSG00000024033
Cryaa	MGI:88515	P24622	ENSMUSG00000024041
Epb4.1l3	MGI:103008	Q9WV92	ENSMUSG00000024044
Ehd3	MGI:1928900	Q9QXY6	ENSMUSG00000024065
Xdh	MGI:98973	Q00519	ENSMUSG00000024066
Spast	MGI:1858896	Q9QYY8	ENSMUSG00000024068
Eif2ak2	MGI:1353449	Q03963	ENSMUSG00000024079
Man2a1	MGI:104669	P27046	ENSMUSG00000024085
Cyp1b1	MGI:88590	Q64429	ENSMUSG00000024087
Lhcgr	MGI:96783	P30730	ENSMUSG00000024107
Nrxn1	MGI:1096391	Q9CS84	ENSMUSG00000024109
Cacna1h	MGI:1928842	O88427	ENSMUSG00000024112
Dnase1l2	MGI:1913955	Q9D1G0	ENSMUSG00000024136
C3	MGI:88227	P01027	ENSMUSG00000024164
Pot1b	MGI:1920086	H7BX60	ENSMUSG00000024174
Rgs11	MGI:1354739	Q9Z2H1	ENSMUSG00000024186
Dusp1	MGI:105120	P28563	ENSMUSG00000024190
Grm8	MGI:1351345	P47743	ENSMUSG00000024211
Spdef	MGI:1353422	Q9WTP3	ENSMUSG00000024215
Map3k8	MGI:1346878	Q07174	ENSMUSG00000024235
Abcg8	MGI:1914720	Q9DBM0	ENSMUSG00000024254
Adcyap1	MGI:105094	O70176	ENSMUSG00000024256
Syt4	MGI:101759	P40749	ENSMUSG00000024261
Rock1	MGI:107927	P70335	ENSMUSG00000024290
Myo1f	MGI:107711	P70248	ENSMUSG00000024300
Dtna	MGI:106039	Q9D2N4	ENSMUSG00000024302
Tapbp	MGI:1201689	Q9R233	ENSMUSG00000024308
Mep1b	MGI:96964	Q61847	ENSMUSG00000024313
Col11a2	MGI:88447	Q64739	ENSMUSG00000024330
H2-Oa	MGI:95924	B2RST7	ENSMUSG00000024334
Psmb8	MGI:1346527	P28063	ENSMUSG00000024338
Slc23a1	MGI:1341903	Q9Z2J0	ENSMUSG00000024354
Stard4	MGI:2156764	Q99JV5	ENSMUSG00000024378
Map3k2	MGI:1346873	Q61083	ENSMUSG00000024383
Lims2	MGI:2385067	Q91XD2	ENSMUSG00000024395
Tnf	MGI:104798	P06804	ENSMUSG00000024401
Lta	MGI:104797	P09225	ENSMUSG00000024402
Aqp4	MGI:107387	P55088	ENSMUSG00000024411
Npc1	MGI:1097712	O35604	ENSMUSG00000024413
Spry4	MGI:1345144	Q9WTP2	ENSMUSG00000024427
Pcdh12	MGI:1855700	O55134	ENSMUSG00000024440
Diap1	MGI:1194490	O08808	ENSMUSG00000024456
Gabbr1	MGI:1860139	Q9WV18	ENSMUSG00000024462
Myot	MGI:1889800	Q9JIF9	ENSMUSG00000024471
Pggt1b	MGI:1917514	Q8BUY9	ENSMUSG00000024477
Hbegf	MGI:96070	Q06186	ENSMUSG00000024486
Pou4f3	MGI:102523	Q63955	ENSMUSG00000024497
Hsd17b4	MGI:105089	P51660	ENSMUSG00000024507
Ftmt	MGI:1914884	Q9D5H4	ENSMUSG00000024510
Rab27b	MGI:1931295	Q99P58	ENSMUSG00000024511
Cplx4	MGI:2685803	Q80WM3	ENSMUSG00000024519
Cidea	MGI:1270845	O70302	ENSMUSG00000024526
Ptpn2	MGI:97806	Q06180	ENSMUSG00000024539
Slc14a2	MGI:1351653	Q8R4T9	ENSMUSG00000024552
Nedd4l	MGI:1933754	Q8CFI0	ENSMUSG00000024589
Slc12a2	MGI:101924	P55012	ENSMUSG00000024597
Camk2a	MGI:88256	P11798	ENSMUSG00000024617
Csf1r	MGI:1339758	P09581	ENSMUSG00000024621
Gnaq	MGI:95776	P21279	ENSMUSG00000024639
Fads2	MGI:1930079	Q9Z0R9	ENSMUSG00000024665
Ms4a2	MGI:95495	P20490	ENSMUSG00000024680
Trpm6	MGI:2675603	Q8CIR4	ENSMUSG00000024727
Syt7	MGI:1859545	Q9R0N7	ENSMUSG00000024743
Ehd1	MGI:1341878	Q9WVK4	ENSMUSG00000024772
Lipa	MGI:96789	Q9Z0M5	ENSMUSG00000024781
Sac3d1	MGI:1913656	A6H687	ENSMUSG00000024790
Htr7	MGI:99841	P32304	ENSMUSG00000024798
Tm7sf2	MGI:1920416	Q71KT5	ENSMUSG00000024799
Tnks2	MGI:1921743	Q3UES3	ENSMUSG00000024811
Rps6kb2	MGI:1927343	Q9Z1M4	ENSMUSG00000024830
Coro1b	MGI:1345963	Q9WUM3	ENSMUSG00000024835
Cabp4	MGI:1920910	Q8VHC5	ENSMUSG00000024842
Mbl2	MGI:96924	P41317	ENSMUSG00000024863
Pip5k1b	MGI:107930	P70181	ENSMUSG00000024867
Rin1	MGI:2385695	Q921Q7	ENSMUSG00000024883
Apba1	MGI:1860297	B2RUJ5	ENSMUSG00000024897
Peli3	MGI:1924963	Q8BXR6	ENSMUSG00000024901
Ctsw	MGI:1338045	P56203	ENSMUSG00000024910
Lrp5	MGI:1278315	Q91VN0	ENSMUSG00000024913
Smarca2	MGI:99603	Q6DIC0	ENSMUSG00000024921
Ovol1	MGI:1330290	Q9WTJ2	ENSMUSG00000024922
Vldlr	MGI:98935	P98156	ENSMUSG00000024924
Slc1a1	MGI:105083	P51906	ENSMUSG00000024935
Kcnk7	MGI:1341841	Q9Z2T1	ENSMUSG00000024936
Ltbp3	MGI:1101355	Q61810	ENSMUSG00000024940
Capn1	MGI:88263	O35350	ENSMUSG00000024942
Rps6ka4	MGI:1930076	Q9Z2B9	ENSMUSG00000024952
Esrra	MGI:1346831	O08580	ENSMUSG00000024955
Vegfb	MGI:106199	P49766	ENSMUSG00000024962
Mark2	MGI:99638	Q05512	ENSMUSG00000024969
Lgals12	MGI:1929094	Q91VD1	ENSMUSG00000024972
Gpam	MGI:109162	Q61586	ENSMUSG00000024978
Tectb	MGI:109574	O08524	ENSMUSG00000024979
Vti1a	MGI:1855699	O89116	ENSMUSG00000024983
Plce1	MGI:1921305	Q8K4S1	ENSMUSG00000024998
Sorbs1	MGI:700014	Q62417	ENSMUSG00000025006
Dntt	MGI:98659	P09838	ENSMUSG00000025014
Pik3ap1	MGI:1933177	Q9EQ32	ENSMUSG00000025017
Mxi1	MGI:97245	P50540	ENSMUSG00000025025
Add3	MGI:1351615	Q9QYB5	ENSMUSG00000025026
Maoa	MGI:96915	Q64133	ENSMUSG00000025037
Msr1	MGI:98257	P30204	ENSMUSG00000025044
Nr0b1	MGI:1352460	Q61066	ENSMUSG00000025056
Gyk	MGI:106594	Q64516	ENSMUSG00000025059
Col17a1	MGI:88450	Q07563	ENSMUSG00000025064
Casp7	MGI:109383	P97864	ENSMUSG00000025076
Dclre1a	MGI:1930042	Q9JIC3	ENSMUSG00000025077
Slc18a2	MGI:106677	Q8BRU6	ENSMUSG00000025094
Bnc1	MGI:1097164	O35914	ENSMUSG00000025105
Gcgr	MGI:99572	Q61606	ENSMUSG00000025127
Bhlhe22	MGI:1930001	Q8C6A8	ENSMUSG00000025128
Arhgdia	MGI:2178103	Q99PT1	ENSMUSG00000025132
Sirt7	MGI:2385849	Q8BKJ9	ENSMUSG00000025138
Maged1	MGI:1930187	Q9QYH6	ENSMUSG00000025151
Rfng	MGI:894275	O09009	ENSMUSG00000025158
Fn3k	MGI:1926834	Q9ER35	ENSMUSG00000025175
Entpd7	MGI:2135885	Q3TCT4	ENSMUSG00000025192
Abcc2	MGI:1352447	Q8VI47	ENSMUSG00000025194
Cpn1	MGI:2135874	Q9JJN5	ENSMUSG00000025196
Poll	MGI:1889000	Q9QXE2	ENSMUSG00000025218
Nfkb2	MGI:1099800	Q9WTK5	ENSMUSG00000025225
Hexa	MGI:96073	P29416	ENSMUSG00000025232
Bbs4	MGI:2143311	Q8C1Z7	ENSMUSG00000025235
Limd1	MGI:1352502	Q9QXD8	ENSMUSG00000025239
Apex2	MGI:1924872	Q68G58	ENSMUSG00000025269
Tro	MGI:1928994	Q6DIC6	ENSMUSG00000025272
Sat1	MGI:98233	P48026	ENSMUSG00000025283
Jph3	MGI:1891497	Q9ET77	ENSMUSG00000025318
Sp4	MGI:107595	Q62445	ENSMUSG00000025323
Ube3a	MGI:105098	O08759	ENSMUSG00000025326
Padi4	MGI:1338898	Q9Z183	ENSMUSG00000025330
Itga7	MGI:102700	Q61738	ENSMUSG00000025348
Rdh5	MGI:1201412	O55240	ENSMUSG00000025350
Cd63	MGI:99529	P41731	ENSMUSG00000025351
Mmp19	MGI:1927899	Q9JHI0	ENSMUSG00000025355
Dgka	MGI:102952	O88673	ENSMUSG00000025357
Cdk2	MGI:104772	P97377	ENSMUSG00000025358
Pmel	MGI:98301	Q60696	ENSMUSG00000025359
Fscn2	MGI:2443337	Q32M02	ENSMUSG00000025380
Pde6g	MGI:97526	P09174	ENSMUSG00000025386
Nab2	MGI:107563	Q61127	ENSMUSG00000025402
Inhbc	MGI:105932	P55104	ENSMUSG00000025405
Gli1	MGI:95727	P47806	ENSMUSG00000025407
Agap2	MGI:3580016	Q3UHD9	ENSMUSG00000025422
Adam8	MGI:107825	Q05910	ENSMUSG00000025473
Cyp2e1	MGI:88607	Q05421	ENSMUSG00000025479
Sirt3	MGI:1927665	Q8R104	ENSMUSG00000025486
Drd4	MGI:94926	P51436	ENSMUSG00000025496
Irf7	MGI:1859212	P70434	ENSMUSG00000025498
Hras	MGI:96224	Q61411	ENSMUSG00000025499
Lrdd	MGI:1889507	Q9ERV7	ENSMUSG00000025507
Pnpla2	MGI:1914103	Q8BJ56	ENSMUSG00000025509
Cd151	MGI:1096360	O35566	ENSMUSG00000025510
Cbx2	MGI:88289	P30658	ENSMUSG00000025577
Gaa	MGI:95609	P70699	ENSMUSG00000025579
Nptx1	MGI:107811	Q62443	ENSMUSG00000025582
Pde8a	MGI:1277116	O88502	ENSMUSG00000025584
Nat1	MGI:97279	P50294	ENSMUSG00000025588
Dach2	MGI:1890446	Q925Q8	ENSMUSG00000025592
Bach1	MGI:894680	P97302	ENSMUSG00000025612
Col7a1	MGI:88462	Q63870	ENSMUSG00000025650
Arhgef9	MGI:2442233	Q3UTH8	ENSMUSG00000025656
Alox5	MGI:87999	P48999	ENSMUSG00000025701
Sdc3	MGI:1349163	Q64519	ENSMUSG00000025743
Hspa4l	MGI:107422	P48722	ENSMUSG00000025757
St8sia2	MGI:106020	O35696	ENSMUSG00000025789
Ccr1	MGI:104618	P51675	ENSMUSG00000025804
Homer2	MGI:1347354	Q9QWW1	ENSMUSG00000025813
Fam20c	MGI:2136853	Q5MJS3	ENSMUSG00000025854
Prkar1b	MGI:97759	P12849	ENSMUSG00000025855
Xiap	MGI:107572	Q60989	ENSMUSG00000025860
Cplx2	MGI:104726	P84086	ENSMUSG00000025867
Smad7	MGI:1100518	O35253	ENSMUSG00000025880
Casp12	MGI:1312922	O08736	ENSMUSG00000025887
Casp1	MGI:96544	P29452	ENSMUSG00000025888
Snca	MGI:1277151	O55042	ENSMUSG00000025889
Gria4	MGI:95811	Q9Z2W8	ENSMUSG00000025892
Alkbh8	MGI:1914917	Q80Y20	ENSMUSG00000025899
Rp1	MGI:1341105	P56716	ENSMUSG00000025900
Oprk1	MGI:97439	P33534	ENSMUSG00000025905
Mybl1	MGI:99925	P51960	ENSMUSG00000025912
Sgk3	MGI:2182368	Q9ERE3	ENSMUSG00000025915
Il17a	MGI:107364	Q62386	ENSMUSG00000025929
Msc	MGI:1333884	O88940	ENSMUSG00000025930
Eya1	MGI:109344	P97767	ENSMUSG00000025932
Nrp2	MGI:1100492	O35375	ENSMUSG00000025969
Ikzf2	MGI:1342541	P81183	ENSMUSG00000025997
Acadl	MGI:87866	P51174	ENSMUSG00000026003
Cd28	MGI:88327	P31041	ENSMUSG00000026012
Sumo1	MGI:1197010	P63166	ENSMUSG00000026021
Als2	MGI:1921268	Q920R0	ENSMUSG00000026024
Slc9a2	MGI:105075	Q3ZAS0	ENSMUSG00000026062
Slc9a4	MGI:105074	Q8BUE1	ENSMUSG00000026065
Il18rap	MGI:1338888	Q9Z2B1	ENSMUSG00000026068
Il1rl1	MGI:98427	P14719	ENSMUSG00000026069
Il18r1	MGI:105383	Q61098	ENSMUSG00000026070
Il1r1	MGI:96545	P13504	ENSMUSG00000026072
Chst10	MGI:2138283	Q6PGK7	ENSMUSG00000026080
Stk17b	MGI:2138162	Q8BG48	ENSMUSG00000026094
Mstn	MGI:95691	O08689	ENSMUSG00000026100
Stat1	MGI:103063	P42225	ENSMUSG00000026104
Mgat4a	MGI:2662992	Q812G0	ENSMUSG00000026110
Cnga3	MGI:1341818	Q9JJZ8	ENSMUSG00000026114
Zap70	MGI:99613	P43404	ENSMUSG00000026117
Dst	MGI:104627	Q91ZU6	ENSMUSG00000026131
Col19a1	MGI:1095415	Q0VF58	ENSMUSG00000026141
Col9a1	MGI:88465	Q05722	ENSMUSG00000026147
Cyp27a1	MGI:88594	Q9DBG1	ENSMUSG00000026170
Vil1	MGI:98930	Q62468	ENSMUSG00000026175
Slc11a1	MGI:1345275	P41251	ENSMUSG00000026177
Pnkd	MGI:1930773	Q69ZP3	ENSMUSG00000026179
Cxcr2	MGI:105303	P35343	ENSMUSG00000026180
Igfbp5	MGI:96440	Q07079	ENSMUSG00000026185
Abcb6	MGI:1921354	Q9DC29	ENSMUSG00000026198
Ptprn	MGI:102765	Q60673	ENSMUSG00000026204
Des	MGI:94885	P31001	ENSMUSG00000026208
Epha4	MGI:98277	Q03137	ENSMUSG00000026235
Nmur1	MGI:1341898	O55040	ENSMUSG00000026237
Alppl2	MGI:108009	P24823	ENSMUSG00000026246
Serpine2	MGI:101780	Q07235	ENSMUSG00000026249
Chrng	MGI:87895	P04760	ENSMUSG00000026253
Inpp5d	MGI:107357	Q9ES52	ENSMUSG00000026288
Tnfrsf11a	MGI:1314891	O35305	ENSMUSG00000026321
Htr4	MGI:109246	P97288	ENSMUSG00000026322
Gpr39	MGI:1918361	Q5U431	ENSMUSG00000026343
Rgs1	MGI:1354694	Q9JL25	ENSMUSG00000026358
Rgs2	MGI:1098271	O08849	ENSMUSG00000026360
Tfcp2l1	MGI:2444691	Q3UNW5	ENSMUSG00000026380
Ptpn4	MGI:1099792	Q9WU22	ENSMUSG00000026384
Sctr	MGI:2441720	Q5FWI2	ENSMUSG00000026387
Steap3	MGI:1915678	Q8CI59	ENSMUSG00000026389
Marco	MGI:1309998	Q60754	ENSMUSG00000026390
Ptprc	MGI:97810	P06800	ENSMUSG00000026395
Fcamr	MGI:1927803	Q2TB54	ENSMUSG00000026415
Pigr	MGI:103080	O70570	ENSMUSG00000026417
Csrp1	MGI:88549	P97315	ENSMUSG00000026421
Gpr37l1	MGI:1928503	Q99JG2	ENSMUSG00000026424
Rassf5	MGI:1926375	Q5EBH1	ENSMUSG00000026430
Avpr1b	MGI:1347010	Q9WU02	ENSMUSG00000026432
Nfasc	MGI:104753	Q810U3	ENSMUSG00000026442
Lrrn2	MGI:106037	Q6PHP6	ENSMUSG00000026443
Chit1	MGI:1919134	Q9D7Q1	ENSMUSG00000026450
Adipor1	MGI:1919924	Q91VH1	ENSMUSG00000026457
Atp2b4	MGI:88111	Q6Q477	ENSMUSG00000026463
Mr1	MGI:1195463	Q8HWB0	ENSMUSG00000026471
Rgs16	MGI:108407	P97428	ENSMUSG00000026475
Lamc2	MGI:99913	Q61092	ENSMUSG00000026479
Fam129a	MGI:2137237	Q3UW53	ENSMUSG00000026483
Parp1	MGI:1340806	P11103	ENSMUSG00000026496
Trp53bp2	MGI:2138319	Q8CG79	ENSMUSG00000026510
Rgs7	MGI:1346089	O54829	ENSMUSG00000026527
Apcs	MGI:98229	P12246	ENSMUSG00000026542
Vangl2	MGI:2135272	Q91ZD4	ENSMUSG00000026556
Selp	MGI:98280	Q01102	ENSMUSG00000026580
Sell	MGI:98279	P18337	ENSMUSG00000026581
Sele	MGI:98278	Q00690	ENSMUSG00000026582
Astn1	MGI:1098567	Q61137	ENSMUSG00000026587
Abl2	MGI:87860	Q4JIM5	ENSMUSG00000026596
Soat1	MGI:104665	Q61263	ENSMUSG00000026600
Nphs2	MGI:2157018	Q91X05	ENSMUSG00000026602
Ush2a	MGI:1341292	Q2QI47	ENSMUSG00000026609
Bpnt1	MGI:1338800	Q9Z0S1	ENSMUSG00000026617
Atf3	MGI:109384	Q60765	ENSMUSG00000026628
Batf3	MGI:1925491	Q9D275	ENSMUSG00000026630
Traf5	MGI:107548	P70191	ENSMUSG00000026637
Irf6	MGI:1859211	P97431	ENSMUSG00000026638
Usf1	MGI:99542	Q61069	ENSMUSG00000026641
Dclre1c	MGI:2441769	Q8K4J0	ENSMUSG00000026648
Fcgr2b	MGI:95499	P08101	ENSMUSG00000026656
Atf6	MGI:1926157	B2RU98	ENSMUSG00000026663
Uhmk1	MGI:1341908	P97343	ENSMUSG00000026667
Ddr2	MGI:1345277	Q62371	ENSMUSG00000026674
Rgs5	MGI:1098434	O08850	ENSMUSG00000026678
Stam	MGI:1329014	P70297	ENSMUSG00000026718
Vim	MGI:98932	P20152	ENSMUSG00000026728
Bmi1	MGI:88174	P25916	ENSMUSG00000026739
Kif5c	MGI:1098269	P28738	ENSMUSG00000026764
Prkcq	MGI:97601	Q02111	ENSMUSG00000026778
Abi2	MGI:106913	P62484	ENSMUSG00000026782
Gad2	MGI:95634	P48320	ENSMUSG00000026787
Slc2a8	MGI:1860103	Q9JIF3	ENSMUSG00000026791
Ak1	MGI:87977	Q9R0Y5	ENSMUSG00000026817
Cel	MGI:88374	Q64285	ENSMUSG00000026818
Slc25a25	MGI:1915913	A2ASZ8	ENSMUSG00000026819
Ralgds	MGI:107485	Q03385	ENSMUSG00000026821
Lcn2	MGI:96757	P11672	ENSMUSG00000026822
Dnm1	MGI:107384	P39053	ENSMUSG00000026825
Galnt5	MGI:2179403	Q8C102	ENSMUSG00000026828
Cytip	MGI:2183535	Q91VY6	ENSMUSG00000026832
Olfm1	MGI:1860437	O88998	ENSMUSG00000026833
Fcnb	MGI:1341158	O70497	ENSMUSG00000026835
Abl1	MGI:87859	P00520	ENSMUSG00000026842
Traf1	MGI:101836	P39428	ENSMUSG00000026875
Gsn	MGI:95851	P13020	ENSMUSG00000026879
Dab2ip	MGI:1916851	Q3UHC7	ENSMUSG00000026883
Lhx6	MGI:1306803	Q9R1R0	ENSMUSG00000026890
Gca	MGI:1918521	Q8VC88	ENSMUSG00000026893
Ifih1	MGI:1918836	Q8R5F7	ENSMUSG00000026896
Slc4a10	MGI:2150150	Q5DTL9	ENSMUSG00000026904
Egfl7	MGI:2449923	Q9QXT5	ENSMUSG00000026921
Agpat2	MGI:1914762	Q8K3K7	ENSMUSG00000026922
Card9	MGI:2685628	A2AIV8	ENSMUSG00000026928
Gpsm1	MGI:1915089	Q6IR34	ENSMUSG00000026930
Fcna	MGI:1340905	O70165	ENSMUSG00000026938
Abca2	MGI:99606	P41234	ENSMUSG00000026944
Neb	MGI:97292	A2AQA9	ENSMUSG00000026950
Rbms1	MGI:1861774	Q91W59	ENSMUSG00000026970
Itgb6	MGI:96615	Q9Z0T9	ENSMUSG00000026971
Pax8	MGI:97492	Q00288	ENSMUSG00000026976
Ly75	MGI:106662	Q60767	ENSMUSG00000026980
Il1rn	MGI:96547	P25085	ENSMUSG00000026981
Il1f5	MGI:1859325	Q9QYY1	ENSMUSG00000026983
Galnt3	MGI:894695	P70419	ENSMUSG00000026994
Frzb	MGI:892032	P97401	ENSMUSG00000027004
Ssfa2	MGI:1917849	Q922B9	ENSMUSG00000027007
Cybrd1	MGI:2654575	Q925G2	ENSMUSG00000027015
Stk39	MGI:1858416	Q9Z1W9	ENSMUSG00000027030
Abcb11	MGI:1351619	Q9QY30	ENSMUSG00000027048
P2rx3	MGI:1097160	Q3UR32	ENSMUSG00000027071
Prg2	MGI:103294	Q61878	ENSMUSG00000027073
Smtnl1	MGI:1915928	Q99LM3	ENSMUSG00000027077
Atf2	MGI:109349	P16951	ENSMUSG00000027104
Fshb	MGI:95582	Q60687	ENSMUSG00000027120
Lin7c	MGI:1330839	O88952	ENSMUSG00000027162
Slc12a1	MGI:103150	P55014	ENSMUSG00000027202
Fgf7	MGI:95521	P36363	ENSMUSG00000027208
Mapk8ip1	MGI:1309464	Q9WVI9	ENSMUSG00000027223
Creb3l1	MGI:1347062	Q9Z125	ENSMUSG00000027230
Mdk	MGI:96949	P12025	ENSMUSG00000027239
Arhgap1	MGI:2445003	Q5FWK3	ENSMUSG00000027247
Lrp4	MGI:2442252	Q8VI56	ENSMUSG00000027253
Ubr1	MGI:1277977	O70481	ENSMUSG00000027272
Ehd4	MGI:1919619	Q9EQP2	ENSMUSG00000027293
Tyro3	MGI:104294	P55144	ENSMUSG00000027298
Oxt	MGI:97453	P35454	ENSMUSG00000027301
Ptpra	MGI:97808	P18052	ENSMUSG00000027303
Adam33	MGI:1341813	Q923W9	ENSMUSG00000027318
Siglec1	MGI:99668	Q62230	ENSMUSG00000027322
Cdc25b	MGI:99701	P30306	ENSMUSG00000027330
Adra1d	MGI:106673	P97714	ENSMUSG00000027335
Rassf2	MGI:2442060	Q8BMS9	ENSMUSG00000027339
Rasgrp1	MGI:1314635	Q9Z1S3	ENSMUSG00000027347
Spred1	MGI:2150016	Q924S8	ENSMUSG00000027351
Mcm8	MGI:1913884	Q9CWV1	ENSMUSG00000027353
Fermt1	MGI:2443583	P59113	ENSMUSG00000027356
Slc27a2	MGI:1347099	O35488	ENSMUSG00000027359
Hdc	MGI:96062	P23738	ENSMUSG00000027360
Sppl2a	MGI:1913802	Q9JJF9	ENSMUSG00000027366
Dusp2	MGI:101911	Q05922	ENSMUSG00000027368
Pdyn	MGI:97535	O35417	ENSMUSG00000027400
Tgm3	MGI:98732	Q08189	ENSMUSG00000027401
Pcsk2	MGI:97512	P21661	ENSMUSG00000027419
Cd93	MGI:106664	O89103	ENSMUSG00000027435
Napb	MGI:104562	P28663	ENSMUSG00000027438
Cst9	MGI:1340053	Q9Z0H6	ENSMUSG00000027445
Cst3	MGI:102519	P21460	ENSMUSG00000027447
Acss1	MGI:1915988	Q99NB1	ENSMUSG00000027452
Snph	MGI:2139270	Q80U23	ENSMUSG00000027457
Bpifa1	MGI:1338036	P97361	ENSMUSG00000027483
Snta1	MGI:101772	Q61234	ENSMUSG00000027488
E2f1	MGI:101941	Q61501	ENSMUSG00000027490
Edn3	MGI:95285	P48299	ENSMUSG00000027524
Fabp5	MGI:101790	Q05816	ENSMUSG00000027533
Ptpn1	MGI:97805	P35821	ENSMUSG00000027540
Nfatc2	MGI:102463	Q60591	ENSMUSG00000027544
E2f5	MGI:105091	Q61502	ENSMUSG00000027552
Ntsr1	MGI:97386	O88319	ENSMUSG00000027568
Chrna4	MGI:87888	O70174	ENSMUSG00000027577
Srms	MGI:101865	Q62270	ENSMUSG00000027579
Oprl1	MGI:97440	P35377	ENSMUSG00000027584
Mmp24	MGI:1341867	Q9R0S2	ENSMUSG00000027612
Epb4.1l1	MGI:103010	Q9Z2H5	ENSMUSG00000027624
Sla2	MGI:1925049	Q8R4L0	ENSMUSG00000027636
Rbl1	MGI:103300	Q64701	ENSMUSG00000027641
Src	MGI:98397	P05480	ENSMUSG00000027646
Skil	MGI:106203	Q60665	ENSMUSG00000027660
Pex5l	MGI:1916672	Q8C437	ENSMUSG00000027674
Ncoa3	MGI:1276535	O09000	ENSMUSG00000027678
Slc2a2	MGI:1095438	P14246	ENSMUSG00000027690
Pld1	MGI:109585	Q9Z280	ENSMUSG00000027695
Nceh1	MGI:2443191	Q8BLF1	ENSMUSG00000027698
Trpc3	MGI:109526	Q9QZC1	ENSMUSG00000027716
Slc7a11	MGI:1347355	Q9WTR6	ENSMUSG00000027737
Stoml3	MGI:2388072	Q6PE84	ENSMUSG00000027744
Postn	MGI:1926321	Q62009	ENSMUSG00000027750
Sucnr1	MGI:1934135	Q99MT6	ENSMUSG00000027762
P2ry1	MGI:105049	P49650	ENSMUSG00000027765
Kpna4	MGI:1100848	O35343	ENSMUSG00000027782
Bche	MGI:894278	Q03311	ENSMUSG00000027792
Ccna1	MGI:108042	Q61456	ENSMUSG00000027793
Smad9	MGI:1859993	Q9JIW5	ENSMUSG00000027796
Dclk1	MGI:1330861	Q9JLM8	ENSMUSG00000027797
Pfn2	MGI:97550	Q9JJV2	ENSMUSG00000027805
Serp1	MGI:92638	Q9Z1W5	ENSMUSG00000027808
Mme	MGI:97004	Q61391	ENSMUSG00000027820
Kcnab1	MGI:109155	P63143	ENSMUSG00000027827
Serpini1	MGI:1194506	O35684	ENSMUSG00000027834
Wnt2b	MGI:1261834	O70283	ENSMUSG00000027840
Ptpn22	MGI:107170	P29352	ENSMUSG00000027843
Syt6	MGI:1859544	Q9R0N8	ENSMUSG00000027849
Nras	MGI:97376	P08556	ENSMUSG00000027852
Ngf	MGI:97321	P01139	ENSMUSG00000027859
Casq2	MGI:1309469	O09161	ENSMUSG00000027861
Sypl2	MGI:1328311	O89104	ENSMUSG00000027887
Ampd2	MGI:88016	Q9DBT5	ENSMUSG00000027889
Npr1	MGI:97371	P18293	ENSMUSG00000027931
Crtc2	MGI:1921593	Q3U182	ENSMUSG00000027936
Il6ra	MGI:105304	P22272	ENSMUSG00000027947
Chrnb2	MGI:87891	Q9ERK7	ENSMUSG00000027950
Ndst3	MGI:1932544	Q9EQH7	ENSMUSG00000027977
Prss12	MGI:1100881	O08762	ENSMUSG00000027978
Hadh	MGI:96009	Q61425	ENSMUSG00000027984
Lef1	MGI:96770	P27782	ENSMUSG00000027985
Tlr2	MGI:1346060	Q9QUN7	ENSMUSG00000027995
Sfrp2	MGI:108078	P97299	ENSMUSG00000027996
Casp6	MGI:1312921	O08738	ENSMUSG00000027997
Npy2r	MGI:108418	P97295	ENSMUSG00000028004
Gucy1b3	MGI:1860604	O54865	ENSMUSG00000028005
Egf	MGI:95290	P01132	ENSMUSG00000028017
Pdgfc	MGI:1859631	Q8CI19	ENSMUSG00000028019
Dkk2	MGI:1890663	Q9QYZ8	ENSMUSG00000028031
Efna3	MGI:106644	O08545	ENSMUSG00000028039
Adam15	MGI:1333882	O88839	ENSMUSG00000028041
Cks1b	MGI:1889208	P61025	ENSMUSG00000028044
Thbs3	MGI:98739	Q05895	ENSMUSG00000028047
Lmna	MGI:96794	P48678	ENSMUSG00000028063
Sema4a	MGI:107560	Q62178	ENSMUSG00000028064
Sh2d2a	MGI:1351596	Q9QXK9	ENSMUSG00000028071
Ntrk1	MGI:97383	Q3UFB7	ENSMUSG00000028072
Dclk2	MGI:1918012	Q6PGN3	ENSMUSG00000028078
Hormad1	MGI:1915231	Q9D5T7	ENSMUSG00000028109
Ctsk	MGI:107823	P55097	ENSMUSG00000028111
Abca4	MGI:109424	O35600	ENSMUSG00000028125
Pip5k1a	MGI:107929	P70182	ENSMUSG00000028126
Snx27	MGI:1923992	Q3UHD6	ENSMUSG00000028136
Adh5	MGI:87929	P28474	ENSMUSG00000028138
Them5	MGI:1913448	Q9CQJ0	ENSMUSG00000028148
Rorc	MGI:104856	P51450	ENSMUSG00000028150
Ppp3ca	MGI:107164	P63328	ENSMUSG00000028161
Nfkb1	MGI:97312	P25799	ENSMUSG00000028163
Cisd2	MGI:1914256	Q9CQB5	ENSMUSG00000028165
Tacr3	MGI:892968	P47937	ENSMUSG00000028172
Rpe65	MGI:98001	Q91ZQ5	ENSMUSG00000028174
Lrrc7	MGI:2676665	Q80TE7	ENSMUSG00000028176
Dnase2b	MGI:1913283	Q9QY48	ENSMUSG00000028185
Asph	MGI:1914186	Q8BSY0	ENSMUSG00000028207
Trp53inp1	MGI:1926609	Q9QXE4	ENSMUSG00000028211
Ccne2	MGI:1329034	Q9Z238	ENSMUSG00000028212
Gem	MGI:99844	P55041	ENSMUSG00000028214
Cdh17	MGI:1095414	Q9R100	ENSMUSG00000028217
Calb1	MGI:88248	P12658	ENSMUSG00000028222
Decr1	MGI:1914710	Q9CQ62	ENSMUSG00000028223
Mmp16	MGI:1276107	Q9WTR0	ENSMUSG00000028226
Cyp7a1	MGI:106091	Q64505	ENSMUSG00000028240
Nsmaf	MGI:1341864	O35242	ENSMUSG00000028245
Clca3	MGI:1346342	Q9D7Z6	ENSMUSG00000028255
Gabrr1	MGI:95625	P56475	ENSMUSG00000028280
Fmn2	MGI:1859252	Q9JL04	ENSMUSG00000028354
Ambp	MGI:88002	Q07456	ENSMUSG00000028356
Tnc	MGI:101922	Q80YX1	ENSMUSG00000028364
Pappa	MGI:97479	Q8R4K8	ENSMUSG00000028370
Ptprd	MGI:97812	Q64487	ENSMUSG00000028399
Aco1	MGI:87879	P28271	ENSMUSG00000028405
Dnaja1	MGI:1270129	P63037	ENSMUSG00000028410
Aptx	MGI:1913658	Q7TQC5	ENSMUSG00000028411
B4galt1	MGI:95705	P15535	ENSMUSG00000028413
Aqp7	MGI:1314647	O54794	ENSMUSG00000028427
Aqp3	MGI:1333777	Q8R2N1	ENSMUSG00000028435
Unc13b	MGI:1342278	Q9Z1N9	ENSMUSG00000028456
Npr2	MGI:97372	Q6VVW5	ENSMUSG00000028469
Sh3gl2	MGI:700009	Q62420	ENSMUSG00000028488
Plin2	MGI:87920	P43883	ENSMUSG00000028494
Prkaa2	MGI:1336173	Q8BRK8	ENSMUSG00000028518
Dab1	MGI:108554	P97318	ENSMUSG00000028519
Pde4b	MGI:99557	B1AWC9	ENSMUSG00000028525
Dnajc6	MGI:1919935	Q80TZ3	ENSMUSG00000028528
B4galt2	MGI:1858493	Q9Z2Y2	ENSMUSG00000028541
Atg4c	MGI:2651854	Q811C2	ENSMUSG00000028550
Cdkn2c	MGI:105388	Q60772	ENSMUSG00000028551
Angptl3	MGI:1353627	Q9R182	ENSMUSG00000028553
Usp1	MGI:2385198	Q8BJQ2	ENSMUSG00000028560
Pum1	MGI:1931749	Q80U78	ENSMUSG00000028580
Gpx7	MGI:1914555	Q99LJ6	ENSMUSG00000028597
Tnfrsf1b	MGI:1314883	P25119	ENSMUSG00000028599
Scp2	MGI:98254	P32020	ENSMUSG00000028603
Lrp8	MGI:1340044	Q924X6	ENSMUSG00000028613
Kcnq4	MGI:1926803	Q9JK97	ENSMUSG00000028631
Mycl	MGI:96799	P10166	ENSMUSG00000028654
Mfsd2a	MGI:1923824	Q9DA75	ENSMUSG00000028655
Ppt1	MGI:1298204	O88531	ENSMUSG00000028657
Ephb2	MGI:99611	P54763	ENSMUSG00000028664
Pnrc2	MGI:106512	Q9CR73	ENSMUSG00000028675
Plk3	MGI:109604	Q60806	ENSMUSG00000028680
Ptch2	MGI:1095405	O35595	ENSMUSG00000028681
Prdx1	MGI:99523	P35700	ENSMUSG00000028691
Akr1a1	MGI:1929955	Q9JII6	ENSMUSG00000028692
Pomgnt1	MGI:1915523	Q91X88	ENSMUSG00000028700
Rad54l	MGI:894697	P70270	ENSMUSG00000028702
Dmbx1	MGI:2153518	Q91ZK4	ENSMUSG00000028707
Mknk1	MGI:894316	O08605	ENSMUSG00000028708
Cyp4a14	MGI:1096550	O35728	ENSMUSG00000028715
Pax7	MGI:97491	P47239	ENSMUSG00000028736
Tas1r2	MGI:1933546	Q925I4	ENSMUSG00000028738
Htr6	MGI:1196627	Q9R1C8	ENSMUSG00000028747
Kif17	MGI:1098229	Q99PW8	ENSMUSG00000028758
Alpl	MGI:87983	P09242	ENSMUSG00000028766
Gnat3	MGI:3588268	Q3V3I2	ENSMUSG00000028777
Hpca	MGI:1336200	P84075	ENSMUSG00000028785
Khdrbs1	MGI:893579	Q60749	ENSMUSG00000028790
Rnf19b	MGI:1922484	A2A7Q9	ENSMUSG00000028793
A3galt2	MGI:2685279	Q3V1N9	ENSMUSG00000028794
Phc2	MGI:1860454	Q9QWH1	ENSMUSG00000028796
Nipal3	MGI:1921802	Q8BGN5	ENSMUSG00000028803
Rhd	MGI:1202882	Q8CF94	ENSMUSG00000028825
Stmn1	MGI:96739	P54227	ENSMUSG00000028832
Trim63	MGI:2447992	Q38HM4	ENSMUSG00000028834
Slc9a1	MGI:102462	Q61165	ENSMUSG00000028854
Csf3r	MGI:1339755	P40223	ENSMUSG00000028859
Fgr	MGI:95527	P14234	ENSMUSG00000028874
Sema3a	MGI:107558	O08665	ENSMUSG00000028883
Inpp5b	MGI:103257	Q8K337	ENSMUSG00000028894
Kcnab2	MGI:109239	P62482	ENSMUSG00000028931
Tas1r1	MGI:1927505	Q99PG6	ENSMUSG00000028950
Vamp3	MGI:1321389	P63024	ENSMUSG00000028955
Per3	MGI:1277134	O70361	ENSMUSG00000028957
Tmub1	MGI:1923764	Q9JMG3	ENSMUSG00000028958
Fastk	MGI:1913837	Q9JIX9	ENSMUSG00000028959
Abcb1b	MGI:97568	P06795	ENSMUSG00000028970
Nos3	MGI:97362	P70313	ENSMUSG00000028978
Masp2	MGI:1330832	Q91WP0	ENSMUSG00000028979
H6pd	MGI:2140356	Q8CFX1	ENSMUSG00000028980
Rbp7	MGI:1890409	Q9EPC5	ENSMUSG00000028996
Kmt2e	MGI:1924825	Q3UG20	ENSMUSG00000029004
Slc26a5	MGI:1933154	Q99NH7	ENSMUSG00000029015
Clcn6	MGI:1347049	O35454	ENSMUSG00000029016
Trp73	MGI:1336991	Q9JJP2	ENSMUSG00000029026
Prkcz	MGI:97602	Q02956	ENSMUSG00000029053
Gabrd	MGI:95622	P22933	ENSMUSG00000029054
Dvl1	MGI:94941	P51141	ENSMUSG00000029071
Tas1r3	MGI:1933547	Q925D8	ENSMUSG00000029072
Bst1	MGI:105370	Q64277	ENSMUSG00000029082
Cd38	MGI:107474	P56528	ENSMUSG00000029084
Prom1	MGI:1100886	O54990	ENSMUSG00000029086
Hgfac	MGI:1859281	Q9R098	ENSMUSG00000029102
Add1	MGI:87918	Q9QYC0	ENSMUSG00000029106
Crmp1	MGI:107793	P97427	ENSMUSG00000029121
Fosl2	MGI:102858	P47930	ENSMUSG00000029135
Ppargc1a	MGI:1342774	O70343	ENSMUSG00000029167
Klf3	MGI:1342773	Q60980	ENSMUSG00000029178
Cckar	MGI:99478	O08786	ENSMUSG00000029193
Klb	MGI:1932466	Q99N32	ENSMUSG00000029195
Rhoh	MGI:1921984	Q9D3G9	ENSMUSG00000029204
Chrna9	MGI:1202403	G3X8Z7	ENSMUSG00000029205
Apbb2	MGI:108405	Q9DBR4	ENSMUSG00000029207
Gabra4	MGI:95616	Q9D6F4	ENSMUSG00000029211
Tec	MGI:98662	P24604	ENSMUSG00000029217
Clock	MGI:99698	O08785	ENSMUSG00000029238
Mtf2	MGI:105050	Q02395	ENSMUSG00000029267
Sult1e1	MGI:98431	P49891	ENSMUSG00000029272
Gfi1	MGI:103170	P70338	ENSMUSG00000029275
Aff1	MGI:1100819	O88573	ENSMUSG00000029313
Plac8	MGI:2445289	Q9JI48	ENSMUSG00000029322
Prkg2	MGI:108173	Q61410	ENSMUSG00000029334
Antxr2	MGI:1919164	Q6DFX2	ENSMUSG00000029338
Tpst2	MGI:1309516	O88856	ENSMUSG00000029344
Nos1	MGI:97360	Q9Z0J4	ENSMUSG00000029361
Cxcl5	MGI:1096868	P50228	ENSMUSG00000029371
Pf4	MGI:1888711	Q9Z126	ENSMUSG00000029373
Areg	MGI:88068	P31955	ENSMUSG00000029378
Pitpnm2	MGI:1336192	Q6ZPQ6	ENSMUSG00000029406
Ppef2	MGI:1342304	O35385	ENSMUSG00000029410
Cxcl9	MGI:1352449	P18340	ENSMUSG00000029417
Scarb2	MGI:1196458	O35114	ENSMUSG00000029426
Mapkapk5	MGI:1333110	O54992	ENSMUSG00000029454
Aldh2	MGI:99600	P47738	ENSMUSG00000029455
P2rx7	MGI:1339957	Q9Z1M0	ENSMUSG00000029468
P2rx4	MGI:1338859	Q9JJX6	ENSMUSG00000029470
Camkk2	MGI:2444812	Q8C078	ENSMUSG00000029471
Pde6b	MGI:97525	P23440	ENSMUSG00000029491
P2rx2	MGI:2665170	Q8K3P1	ENSMUSG00000029503
Gpc2	MGI:1919201	Q8BKV1	ENSMUSG00000029510
Ulk1	MGI:1270126	O70405	ENSMUSG00000029512
Prkab1	MGI:1336167	Q9R078	ENSMUSG00000029513
Pla2g1b	MGI:101842	Q9Z0Y2	ENSMUSG00000029522
Sirt4	MGI:1922637	Q8R216	ENSMUSG00000029524
Ccr9	MGI:1341902	Q9WUT7	ENSMUSG00000029530
Tes	MGI:105081	P47226	ENSMUSG00000029552
Tfec	MGI:1333760	Q9WTW4	ENSMUSG00000029553
Hnf1a	MGI:98504	P22361	ENSMUSG00000029556
Foxp2	MGI:2148705	P58463	ENSMUSG00000029563
Lfng	MGI:1095413	O09010	ENSMUSG00000029570
Dtx1	MGI:1352744	Q61010	ENSMUSG00000029603
Rph3a	MGI:102788	P47708	ENSMUSG00000029608
Eif2ak1	MGI:1353448	Q9Z2R9	ENSMUSG00000029613
Ocm	MGI:97401	P51879	ENSMUSG00000029618
Col1a2	MGI:88468	Q01149	ENSMUSG00000029661
Gngt1	MGI:109165	Q61012	ENSMUSG00000029663
Limk1	MGI:104572	P53668	ENSMUSG00000029674
Slc13a1	MGI:1859937	Q9JHI4	ENSMUSG00000029700
Tfr2	MGI:1354956	Q9JKX3	ENSMUSG00000029716
Cyp3a13	MGI:88610	Q64464	ENSMUSG00000029727
Irf5	MGI:1350924	P56477	ENSMUSG00000029771
Adcyap1r1	MGI:108449	P70205	ENSMUSG00000029778
Abcg2	MGI:1347061	Q7TMS5	ENSMUSG00000029802
Tmem176b	MGI:1916348	Q9R1Q6	ENSMUSG00000029810
Dfna5	MGI:1889850	Q9Z2D3	ENSMUSG00000029821
Nfe2l3	MGI:1339958	Q9WTM4	ENSMUSG00000029832
Trim24	MGI:109275	Q64127	ENSMUSG00000029833
Ptn	MGI:97804	P63089	ENSMUSG00000029838
Zyx	MGI:103072	Q62523	ENSMUSG00000029860
Casp2	MGI:97295	P29594	ENSMUSG00000029863
Ephb6	MGI:1096338	O08644	ENSMUSG00000029869
Hpgds	MGI:1859384	Q9JHF7	ENSMUSG00000029919
Tbxas1	MGI:98497	P36423	ENSMUSG00000029925
Pcyox1	MGI:1914131	Q9CQF9	ENSMUSG00000029998
Tgfa	MGI:98724	P48030	ENSMUSG00000029999
Add2	MGI:87919	Q9QYB8	ENSMUSG00000030000
Reg3g	MGI:109406	O09049	ENSMUSG00000030017
Prickle2	MGI:1925144	Q80Y24	ENSMUSG00000030020
Lrig1	MGI:107935	P70193	ENSMUSG00000030029
Tacr1	MGI:98475	P30548	ENSMUSG00000030043
Chl1	MGI:1098266	P70232	ENSMUSG00000030077
Plxna1	MGI:107685	P70206	ENSMUSG00000030084
Cntn6	MGI:1858223	Q9JMB8	ENSMUSG00000030092
Slc6a6	MGI:98488	O35316	ENSMUSG00000030096
Bhlhe40	MGI:1097714	O35185	ENSMUSG00000030103
Slc6a13	MGI:95629	P31649	ENSMUSG00000030108
Ret	MGI:97902	P35546	ENSMUSG00000030110
Clec4e	MGI:1861232	Q9R0Q8	ENSMUSG00000030142
Klrk1	MGI:1196250	O54709	ENSMUSG00000030149
Cd69	MGI:88343	P37217	ENSMUSG00000030156
Olr1	MGI:1261434	Q9EQ09	ENSMUSG00000030162
Adipor2	MGI:93830	Q8BQS5	ENSMUSG00000030168
Kdm5a	MGI:2136980	Q3UXZ9	ENSMUSG00000030180
Ybx3	MGI:2137670	Q9JKB3	ENSMUSG00000030189
Emp1	MGI:107941	P47801	ENSMUSG00000030208
Arhgdib	MGI:101940	Q61599	ENSMUSG00000030220
Ptpro	MGI:1097152	E9Q612	ENSMUSG00000030223
Lmo3	MGI:102810	Q8BZL8	ENSMUSG00000030226
Slco1c1	MGI:1889679	Q9ERB5	ENSMUSG00000030235
Slco1b2	MGI:1351899	Q9JJL3	ENSMUSG00000030236
Abcc9	MGI:1352630	P70170	ENSMUSG00000030249
Bhlhe41	MGI:1930704	Q99PV5	ENSMUSG00000030256
Srgap3	MGI:2152938	Q812A2	ENSMUSG00000030257
Cidec	MGI:95585	P56198	ENSMUSG00000030278
St8sia1	MGI:106011	Q64687	ENSMUSG00000030283
Itpr2	MGI:99418	Q9Z329	ENSMUSG00000030287
Atp2b2	MGI:105368	Q9R0K7	ENSMUSG00000030302
Slc6a1	MGI:95627	P31648	ENSMUSG00000030310
Timp4	MGI:109125	Q9JHB3	ENSMUSG00000030317
Mbd4	MGI:1333850	Q9Z2D7	ENSMUSG00000030322
Rho	MGI:97914	P15409	ENSMUSG00000030324
Ltbr	MGI:104875	P50284	ENSMUSG00000030339
Tnfrsf1a	MGI:1314884	P25118	ENSMUSG00000030341
Cd9	MGI:88348	P40240	ENSMUSG00000030342
Fkbp4	MGI:95543	P30416	ENSMUSG00000030357
Pzp	MGI:87854	Q61838	ENSMUSG00000030359
Mzf1	MGI:107457	A1L358	ENSMUSG00000030380
Ckm	MGI:88413	P07310	ENSMUSG00000030399
Rtn2	MGI:107612	O70622	ENSMUSG00000030401
Vasp	MGI:109268	P70460	ENSMUSG00000030403
Gipr	MGI:1352753	Q0P543	ENSMUSG00000030406
Dmpk	MGI:94906	P54265	ENSMUSG00000030409
Nova2	MGI:104296	G3UYX3	ENSMUSG00000030411
Siglecg	MGI:2443630	Q80ZE3	ENSMUSG00000030468
Siglece	MGI:1932475	Q91Y57	ENSMUSG00000030474
Slc7a9	MGI:1353656	Q9QXA6	ENSMUSG00000030492
Slc7a10	MGI:1858261	P63115	ENSMUSG00000030495
Apba2	MGI:1261791	P98084	ENSMUSG00000030519
Trpm1	MGI:1330305	Q2TV84	ENSMUSG00000030523
Chrna7	MGI:99779	P49582	ENSMUSG00000030525
Crtc3	MGI:1917711	Q91X84	ENSMUSG00000030527
Iqgap1	MGI:1352757	Q9JKF1	ENSMUSG00000030536
Sema4b	MGI:107559	Q62179	ENSMUSG00000030539
Pex11a	MGI:1338788	Q9Z211	ENSMUSG00000030545
Plin1	MGI:1890505	Q8CGN5	ENSMUSG00000030546
Rhcg	MGI:1888517	Q9QXP0	ENSMUSG00000030549
Mef2a	MGI:99532	Q60929	ENSMUSG00000030557
Ctsc	MGI:109553	P97821	ENSMUSG00000030560
Nox4	MGI:1354184	Q9JHI8	ENSMUSG00000030562
Cd22	MGI:88322	P35329	ENSMUSG00000030577
Rasgrp4	MGI:2386851	Q8BTM9	ENSMUSG00000030589
Nfkbib	MGI:104752	Q60778	ENSMUSG00000030595
Mfge8	MGI:102768	P21956	ENSMUSG00000030605
Sh3gl3	MGI:700011	Q62421	ENSMUSG00000030638
Calca	MGI:2151253	P70160	ENSMUSG00000030669
Pde3b	MGI:1333863	Q61409	ENSMUSG00000030671
Sez6l2	MGI:2385295	Q4V9Z5	ENSMUSG00000030683
Coro1a	MGI:1345961	O89053	ENSMUSG00000030707
Syt3	MGI:99665	O35681	ENSMUSG00000030731
Sh2b1	MGI:1201407	Q91ZM2	ENSMUSG00000030733
Myh14	MGI:1919210	Q6URW6	ENSMUSG00000030739
Aqp8	MGI:1195271	P56404	ENSMUSG00000030762
Pak1	MGI:1339975	O88643	ENSMUSG00000030774
Itgam	MGI:96607	P05555	ENSMUSG00000030786
Lyve1	MGI:2136348	Q8BHC0	ENSMUSG00000030787
Itgax	MGI:96609	Q9QXH4	ENSMUSG00000030789
Tead2	MGI:104904	P48301	ENSMUSG00000030796
Cd37	MGI:88330	Q61470	ENSMUSG00000030798
Prss8	MGI:1923810	Q9ESD1	ENSMUSG00000030800
Bcat2	MGI:1276534	O35855	ENSMUSG00000030826
Fgf21	MGI:1861377	Q9JJN1	ENSMUSG00000030827
Itgal	MGI:96606	P24063	ENSMUSG00000030830
Abcc6	MGI:1351634	Q9R1S7	ENSMUSG00000030834
Ush1c	MGI:1919338	Q9ES64	ENSMUSG00000030838
Rgs10	MGI:1915115	Q9CQE5	ENSMUSG00000030844
Tial1	MGI:107913	P70318	ENSMUSG00000030846
Bag3	MGI:1352493	Q9JLV1	ENSMUSG00000030847
Tacc2	MGI:1928899	Q9JJG0	ENSMUSG00000030852
Ern2	MGI:1349436	Q9Z2E3	ENSMUSG00000030866
Ilk	MGI:1195267	O55222	ENSMUSG00000030890
Cckbr	MGI:99479	P56481	ENSMUSG00000030898
Acsm3	MGI:99538	Q3UNX5	ENSMUSG00000030935
Gp2	MGI:1914383	Q9D733	ENSMUSG00000030954
Umod	MGI:102674	Q91X17	ENSMUSG00000030963
Stim1	MGI:107476	P70302	ENSMUSG00000030987
Swap70	MGI:1298390	Q6A028	ENSMUSG00000031015
Tub	MGI:2651573	P50586	ENSMUSG00000031028
Fgf3	MGI:95517	P05524	ENSMUSG00000031074
Ano1	MGI:2142149	Q8BHY3	ENSMUSG00000031075
Sash3	MGI:1921381	Q8K352	ENSMUSG00000031101
Elf4	MGI:1928377	Q9Z2U4	ENSMUSG00000031103
Igsf1	MGI:2147913	Q7TQA1	ENSMUSG00000031111
Brs3	MGI:1100501	O54798	ENSMUSG00000031130
Arhgef6	MGI:1920591	Q8K4I3	ENSMUSG00000031133
F9	MGI:88384	P16294	ENSMUSG00000031138
Cacna1f	MGI:1859639	Q9JIS7	ENSMUSG00000031142
Syp	MGI:98467	Q62277	ENSMUSG00000031144
Pim2	MGI:97587	Q62070	ENSMUSG00000031155
Hdac6	MGI:1333752	Q9Z2V5	ENSMUSG00000031161
Was	MGI:105059	P70315	ENSMUSG00000031165
F8	MGI:88383	Q06194	ENSMUSG00000031196
Msn	MGI:97167	P26041	ENSMUSG00000031207
Heph	MGI:1332240	Q9Z0Z4	ENSMUSG00000031209
Ophn1	MGI:2151070	Q99J31	ENSMUSG00000031214
Sytl4	MGI:1351606	Q9R0Q1	ENSMUSG00000031255
Nox1	MGI:2450016	Q8CIZ9	ENSMUSG00000031257
Btk	MGI:88216	P35991	ENSMUSG00000031264
Gla	MGI:1347344	P51569	ENSMUSG00000031266
Col4a6	MGI:2152695	Q9ESQ1	ENSMUSG00000031273
Acsl4	MGI:1354713	Q9QUJ7	ENSMUSG00000031278
Pak3	MGI:1339656	Q61036	ENSMUSG00000031284
Il13ra2	MGI:1277954	O88786	ENSMUSG00000031289
Cdkl5	MGI:1278336	Q3UTQ8	ENSMUSG00000031292
Rs1	MGI:1336189	Q9Z1L4	ENSMUSG00000031293
Nlgn3	MGI:2444609	Q8BYM5	ENSMUSG00000031302
Rps6ka3	MGI:104557	P18654	ENSMUSG00000031309
Cdx4	MGI:88362	Q07424	ENSMUSG00000031326
Mtm1	MGI:1099452	Q9Z2C5	ENSMUSG00000031337
Gpm6b	MGI:107672	P35803	ENSMUSG00000031342
Gabra3	MGI:95615	P26049	ENSMUSG00000031343
Arhgap6	MGI:1196332	O54834	ENSMUSG00000031355
Grpr	MGI:95836	P21729	ENSMUSG00000031364
Trex2	MGI:1346343	Q9R1A9	ENSMUSG00000031372
Bgn	MGI:88158	P28653	ENSMUSG00000031375
Abcd1	MGI:1349215	P48410	ENSMUSG00000031378
Figf	MGI:108037	P97946	ENSMUSG00000031380
L1cam	MGI:96721	P11627	ENSMUSG00000031391
Irak1	MGI:107420	Q62406	ENSMUSG00000031392
Mecp2	MGI:99918	Q9Z2D6	ENSMUSG00000031393
Tktl1	MGI:1933244	Q99MX0	ENSMUSG00000031397
Mpp1	MGI:105941	P70290	ENSMUSG00000031402
Morf4l2	MGI:1927167	Q9R0Q4	ENSMUSG00000031422
Plp1	MGI:97623	P60202	ENSMUSG00000031425
Rnf128	MGI:1914139	Q9D304	ENSMUSG00000031438
Proz	MGI:1860488	Q9CQW3	ENSMUSG00000031445
Cul4a	MGI:1914487	Q3TCH7	ENSMUSG00000031446
Lamp1	MGI:96745	P11438	ENSMUSG00000031447
Atp4b	MGI:88114	P50992	ENSMUSG00000031449
Grk1	MGI:1345146	Q9WVL4	ENSMUSG00000031450
Gas6	MGI:95660	Q61592	ENSMUSG00000031451
Adrb3	MGI:87939	P25962	ENSMUSG00000031489
Eif4ebp1	MGI:103267	Q60876	ENSMUSG00000031490
Cd209a	MGI:2157942	Q91ZX1	ENSMUSG00000031494
Cd209d	MGI:2157947	Q91ZW8	ENSMUSG00000031495
Col4a1	MGI:88454	P02463	ENSMUSG00000031502
Ptpn7	MGI:2156893	Q8BUM3	ENSMUSG00000031506
Gpm6a	MGI:107671	P35802	ENSMUSG00000031517
Aga	MGI:104873	Q64191	ENSMUSG00000031521
Eri1	MGI:1914526	Q7TMF2	ENSMUSG00000031527
Dusp4	MGI:2442191	Q8BFV3	ENSMUSG00000031530
Plat	MGI:97610	P11214	ENSMUSG00000031538
Ap3m2	MGI:1929214	Q8R2R9	ENSMUSG00000031539
Sfrp1	MGI:892014	Q8C4U3	ENSMUSG00000031548
Ido1	MGI:96416	P28776	ENSMUSG00000031551
Adam18	MGI:105986	Q9R157	ENSMUSG00000031552
Adam9	MGI:105376	Q61072	ENSMUSG00000031555
Tenm3	MGI:1345183	Q9WTS6	ENSMUSG00000031561
Star	MGI:102760	P51557	ENSMUSG00000031574
Wrn	MGI:109635	O09053	ENSMUSG00000031583
Slc7a2	MGI:99828	P18581	ENSMUSG00000031596
Fgf20	MGI:1891346	Q9ESL9	ENSMUSG00000031603
Nr3c2	MGI:99459	Q8VII8	ENSMUSG00000031618
Isx	MGI:1918847	A1A546	ENSMUSG00000031621
Irf2	MGI:96591	P23906	ENSMUSG00000031627
Casp3	MGI:107739	P70677	ENSMUSG00000031628
Slc25a4	MGI:1353495	P48962	ENSMUSG00000031633
Pdlim3	MGI:1859274	O70209	ENSMUSG00000031636
Tlr3	MGI:2156367	Q99MB1	ENSMUSG00000031639
Klkb1	MGI:102849	P26262	ENSMUSG00000031640
F11	MGI:99481	Q91Y47	ENSMUSG00000031645
Cbln1	MGI:88281	Q9R171	ENSMUSG00000031654
Adcy7	MGI:102891	P51829	ENSMUSG00000031659
Eif2ak3	MGI:1341830	Q9Z2B5	ENSMUSG00000031668
Cdh11	MGI:99217	P55288	ENSMUSG00000031673
Pou4f2	MGI:102524	Q63934	ENSMUSG00000031688
Ucp1	MGI:98894	P12242	ENSMUSG00000031710
Hp	MGI:96211	Q61646	ENSMUSG00000031722
Irx5	MGI:1859086	Q9JKQ4	ENSMUSG00000031737
Mmp2	MGI:97009	P33434	ENSMUSG00000031740
Gnao1	MGI:95775	P18872	ENSMUSG00000031748
Mt2	MGI:97172	P02798	ENSMUSG00000031762
Mt1	MGI:97171	P02802	ENSMUSG00000031765
Slc12a3	MGI:108114	P59158	ENSMUSG00000031766
Mmp15	MGI:109320	O54732	ENSMUSG00000031790
B3gnt3	MGI:2152535	Q5JCS9	ENSMUSG00000031803
Jak3	MGI:99928	Q62137	ENSMUSG00000031805
Slc27a1	MGI:1347098	Q60714	ENSMUSG00000031808
Pik3r2	MGI:1098772	O08908	ENSMUSG00000031834
Rab3a	MGI:97843	P63011	ENSMUSG00000031840
Cdh13	MGI:99551	Q9WTR5	ENSMUSG00000031841
Comp	MGI:88469	Q9R0G6	ENSMUSG00000031849
Lpar2	MGI:1858422	Q9JL06	ENSMUSG00000031861
Pgr	MGI:97567	Q00175	ENSMUSG00000031870
Hsd11b2	MGI:104720	P51661	ENSMUSG00000031891
Psmb10	MGI:1096380	O35955	ENSMUSG00000031897
Nfatc3	MGI:103296	P97305	ENSMUSG00000031902
Pla2g15	MGI:2178076	Q8VEB4	ENSMUSG00000031903
Smpd3	MGI:1927578	Q9JJY3	ENSMUSG00000031906
Mtmr2	MGI:1924366	Q9Z2D1	ENSMUSG00000031918
Gpr83	MGI:95712	P30731	ENSMUSG00000031932
Panx1	MGI:1860055	Q9JIP4	ENSMUSG00000031934
Acta1	MGI:87902	P68134	ENSMUSG00000031972
Capn9	MGI:1920897	Q9D805	ENSMUSG00000031981
Gnpat	MGI:1343460	P98192	ENSMUSG00000031985
Jam3	MGI:1933825	Q9D8B7	ENSMUSG00000031990
Trpc6	MGI:109523	Q61143	ENSMUSG00000031997
Birc3	MGI:1197007	O08863	ENSMUSG00000032000
Usp2	MGI:1858178	O88623	ENSMUSG00000032010
Pvrl1	MGI:1926483	Q9JKF6	ENSMUSG00000032012
Pou2f3	MGI:102565	P31362	ENSMUSG00000032015
Grik4	MGI:95817	Q8BMF5	ENSMUSG00000032017
Crtam	MGI:1859822	Q149L7	ENSMUSG00000032021
Ets1	MGI:95455	P27577	ENSMUSG00000032035
St3gal4	MGI:1316743	Q91Y74	ENSMUSG00000032038
Abhd12	MGI:1923442	Q99LR1	ENSMUSG00000032046
Cryab	MGI:88516	P23927	ENSMUSG00000032060
Apoa4	MGI:88051	P06728	ENSMUSG00000032080
Apoa1	MGI:88049	Q00623	ENSMUSG00000032083
Bace1	MGI:1346542	P56818	ENSMUSG00000032086
Nlrx1	MGI:2429611	Q3TL44	ENSMUSG00000032109
Fez1	MGI:2670976	Q8K0X8	ENSMUSG00000032118
Mcam	MGI:1933966	Q8R2Y2	ENSMUSG00000032135
Tyk2	MGI:1929470	Q9R117	ENSMUSG00000032175
Pde4a	MGI:99558	O89084	ENSMUSG00000032177
Gnb5	MGI:101848	P62881	ENSMUSG00000032192
Ldlr	MGI:96765	P35951	ENSMUSG00000032193
Aqp9	MGI:1891066	Q9JJJ3	ENSMUSG00000032204
Lipc	MGI:96216	P27656	ENSMUSG00000032207
Ccnb2	MGI:88311	P30276	ENSMUSG00000032218
Myo1e	MGI:106621	E9Q634	ENSMUSG00000032220
Gcnt3	MGI:1919327	Q5JCT0	ENSMUSG00000032226
Tcf12	MGI:101877	Q61286	ENSMUSG00000032228
Anxa2	MGI:88246	P07356	ENSMUSG00000032231
Rora	MGI:104661	P51448	ENSMUSG00000032238
Itga11	MGI:2442114	P61622	ENSMUSG00000032243
Fem1b	MGI:1335087	Q9Z2G0	ENSMUSG00000032244
Anp32a	MGI:108447	O35381	ENSMUSG00000032249
Drd2	MGI:94924	P61168	ENSMUSG00000032259
Htr3a	MGI:96282	P23979	ENSMUSG00000032269
Cyp19a1	MGI:88587	P28649	ENSMUSG00000032274
Acsbg1	MGI:2385656	Q99PU5	ENSMUSG00000032281
Crabp1	MGI:88490	P62965	ENSMUSG00000032291
Ireb2	MGI:1928268	Q811J3	ENSMUSG00000032293
Celf6	MGI:1923433	Q7TN33	ENSMUSG00000032297
Chrna3	MGI:87887	Q8R4G9	ENSMUSG00000032303
Cyp1a2	MGI:88589	P00186	ENSMUSG00000032310
Cyp1a1	MGI:88588	P00184	ENSMUSG00000032315
Pstpip1	MGI:1321396	P97814	ENSMUSG00000032322
Stra6	MGI:107742	O70491	ENSMUSG00000032327
Col12a1	MGI:88448	Q60847	ENSMUSG00000032332
Loxl1	MGI:106096	P97873	ENSMUSG00000032334
Gsta4	MGI:1309515	P24472	ENSMUSG00000032348
Rasgrf1	MGI:99694	P27671	ENSMUSG00000032356
Zic1	MGI:106683	P46684	ENSMUSG00000032368
Plscr1	MGI:893575	Q9JJ00	ENSMUSG00000032369
Snx1	MGI:1928395	Q9WV80	ENSMUSG00000032382
Ppib	MGI:97750	P24369	ENSMUSG00000032383
Smad3	MGI:1201674	Q8BUN5	ENSMUSG00000032402
Pias1	MGI:1913125	O88907	ENSMUSG00000032405
Nt5e	MGI:99782	Q61503	ENSMUSG00000032420
Crtap	MGI:1891221	Q9CYD3	ENSMUSG00000032431
Rbp2	MGI:97877	Q08652	ENSMUSG00000032454
Faim	MGI:1344387	Q9WUD8	ENSMUSG00000032463
Cdc25a	MGI:103198	P48964	ENSMUSG00000032477
Ltf	MGI:96837	P08071	ENSMUSG00000032496
Trib1	MGI:2443397	Q8K4K4	ENSMUSG00000032501
Csrnp1	MGI:2387989	P59054	ENSMUSG00000032515
Abhd5	MGI:1914719	Q9DBL9	ENSMUSG00000032540
Bfsp2	MGI:1333828	Q6NVD9	ENSMUSG00000032556
Gnai2	MGI:95772	P08752	ENSMUSG00000032562
Mapkapk3	MGI:2143163	Q3UMW7	ENSMUSG00000032577
Mst1r	MGI:99614	Q62190	ENSMUSG00000032584
Mst1	MGI:96080	P26928	ENSMUSG00000032591
Ip6k1	MGI:1351633	Q6PD10	ENSMUSG00000032594
Ip6k2	MGI:1923750	Q80V72	ENSMUSG00000032599
Prkar2a	MGI:108025	P12367	ENSMUSG00000032601
Chsy1	MGI:2681120	Q6ZQ11	ENSMUSG00000032640
Nlrp3	MGI:2653833	Q8R4B8	ENSMUSG00000032691
Trib3	MGI:1345675	Q8K4K2	ENSMUSG00000032715
Folr2	MGI:95569	Q05685	ENSMUSG00000032725
Bmp8a	MGI:104515	P34821	ENSMUSG00000032726
Pram1	MGI:3576625	Q6BCL1	ENSMUSG00000032739
Tpcn1	MGI:2182472	Q9EQJ0	ENSMUSG00000032741
Heyl	MGI:1860511	Q9DBX7	ENSMUSG00000032744
Trpa1	MGI:3522699	Q8BLA8	ENSMUSG00000032769
Chrm1	MGI:88396	P12657	ENSMUSG00000032773
Ank2	MGI:88025	Q8C8R3	ENSMUSG00000032826
Ppp1r9a	MGI:2442401	H3BJD6	ENSMUSG00000032827
Trpc1	MGI:109528	Q61056	ENSMUSG00000032839
Abcc4	MGI:2443111	B9EKC2	ENSMUSG00000032849
Ugt8a	MGI:109522	Q64676	ENSMUSG00000032854
P2ry2	MGI:105107	P35383	ENSMUSG00000032860
Cyb5r4	MGI:2386848	Q3TDX8	ENSMUSG00000032872
Cspg4	MGI:2153093	Q8VHY0	ENSMUSG00000032911
Fshr	MGI:95583	P35378	ENSMUSG00000032937
Ucp3	MGI:1099787	P56501	ENSMUSG00000032942
Rasgrp2	MGI:1333849	Q9QUG9	ENSMUSG00000032946
Slc16a8	MGI:1929519	O35308	ENSMUSG00000032988
Chpf	MGI:106576	Q6IQX7	ENSMUSG00000032997
Lmo7	MGI:1353586	A0T1J8	ENSMUSG00000033060
Pfkm	MGI:97548	P47857	ENSMUSG00000033065
Vsx1	MGI:1890816	Q91V10	ENSMUSG00000033080
Tbc1d4	MGI:2429660	Q8BYJ6	ENSMUSG00000033083
Cdc14b	MGI:2441808	Q6PFY9	ENSMUSG00000033102
S100b	MGI:98217	P50114	ENSMUSG00000033208
Rac2	MGI:97846	Q05144	ENSMUSG00000033220
Stk36	MGI:1920831	Q69ZM6	ENSMUSG00000033276
Ptprf	MGI:102695	A2A8L5	ENSMUSG00000033295
Tnxb	MGI:1932137	O35452	ENSMUSG00000033327
Chst2	MGI:1891160	Q80WV3	ENSMUSG00000033350
Antxr1	MGI:1916788	Q9CZ52	ENSMUSG00000033420
Cysltr2	MGI:1917336	Q920A1	ENSMUSG00000033470
Strc	MGI:2153816	Q8VIM6	ENSMUSG00000033498
Casp4	MGI:107700	P70343	ENSMUSG00000033538
Arhgef5	MGI:1858952	E9Q7D5	ENSMUSG00000033542
Ndn	MGI:97290	P25233	ENSMUSG00000033585
Pank1	MGI:1922985	Q8K4K6	ENSMUSG00000033610
Cplx1	MGI:104727	P63040	ENSMUSG00000033615
Ucp2	MGI:109354	P70406	ENSMUSG00000033685
Adra2a	MGI:87934	Q3URE6	ENSMUSG00000033717
Vav3	MGI:1888518	Q9R0C8	ENSMUSG00000033721
Egr3	MGI:1306780	P43300	ENSMUSG00000033730
Nrxn2	MGI:1096362	E9Q7X7	ENSMUSG00000033768
Clcnka	MGI:1329026	Q9WUB7	ENSMUSG00000033770
Dysf	MGI:1349385	Q9ESD7	ENSMUSG00000033788
Tpsb2	MGI:96942	P21845	ENSMUSG00000033825
Fgg	MGI:95526	Q8VCM7	ENSMUSG00000033860
Ppargc1b	MGI:2444934	Q8VHJ7	ENSMUSG00000033871
Lgals3bp	MGI:99554	Q07797	ENSMUSG00000033880
Gucy1a3	MGI:1926562	Q9ERL9	ENSMUSG00000033910
Slc16a2	MGI:1203732	O70324	ENSMUSG00000033965
Gria2	MGI:95809	P23819	ENSMUSG00000033981
Kcnk1	MGI:109322	O08581	ENSMUSG00000033998
Neu4	MGI:2661364	Q8BZL1	ENSMUSG00000034000
Farp2	MGI:2385126	Q91VS8	ENSMUSG00000034066
Ccs	MGI:1333783	Q9WU84	ENSMUSG00000034108
Scn11a	MGI:1345149	Q9R053	ENSMUSG00000034115
Vav1	MGI:98923	P27870	ENSMUSG00000034116
Gpr44	MGI:1330275	Q9Z2J6	ENSMUSG00000034117
Tpst1	MGI:1298231	O70281	ENSMUSG00000034118
Ccnd3	MGI:88315	P30282	ENSMUSG00000034165
Polq	MGI:2155399	Q80XB7	ENSMUSG00000034206
Gpc1	MGI:1194891	Q9QZF2	ENSMUSG00000034220
Foxj1	MGI:1347474	Q61660	ENSMUSG00000034227
Batf	MGI:1859147	O35284	ENSMUSG00000034266
Jdp2	MGI:1932093	P97875	ENSMUSG00000034271
Nipsnap1	MGI:1278344	O55125	ENSMUSG00000034285
Plcg2	MGI:97616	Q8CIH5	ENSMUSG00000034330
Cbl	MGI:88279	P22682	ENSMUSG00000034342
Ramp1	MGI:1858418	Q9WTJ5	ENSMUSG00000034353
Eda2r	MGI:2442860	Q8BX35	ENSMUSG00000034457
Ifit1	MGI:99450	Q64282	ENSMUSG00000034459
Rasd2	MGI:1922391	P63032	ENSMUSG00000034472
Snx2	MGI:1915054	Q9CWK8	ENSMUSG00000034484
Uaca	MGI:1919815	Q8CGB3	ENSMUSG00000034485
Scn10a	MGI:108029	Q6QIY3	ENSMUSG00000034533
Ptpn13	MGI:103293	Q64512	ENSMUSG00000034573
Pla2g3	MGI:2444945	Q8BZT7	ENSMUSG00000034579
Lrrn1	MGI:106038	Q61809	ENSMUSG00000034648
Cd300a	MGI:2443411	Q6SJQ0	ENSMUSG00000034652
Cacna1a	MGI:109482	P97445	ENSMUSG00000034656
Itga2b	MGI:96601	Q9QUM0	ENSMUSG00000034664
Pbx2	MGI:1341793	O35984	ENSMUSG00000034673
Dbn1	MGI:1931838	Q9QXS6	ENSMUSG00000034675
Sema3f	MGI:1096347	O88632	ENSMUSG00000034684
Neurod1	MGI:1339708	Q60867	ENSMUSG00000034701
Sirt6	MGI:1354161	P59941	ENSMUSG00000034748
Map4k5	MGI:1925503	Q8BPM2	ENSMUSG00000034761
Vax2	MGI:1346018	Q9WTP9	ENSMUSG00000034777
Gna11	MGI:95766	P21278	ENSMUSG00000034781
Gna15	MGI:95770	P30678	ENSMUSG00000034792
G6pc3	MGI:1915651	Q6NSQ9	ENSMUSG00000034793
Sos2	MGI:98355	Q02384	ENSMUSG00000034801
Nxnl1	MGI:1924446	Q8VC33	ENSMUSG00000034829
Tespa1	MGI:1914846	Q3U132	ENSMUSG00000034833
Gnat1	MGI:95778	P20612	ENSMUSG00000034837
Acot11	MGI:1913736	Q8VHQ9	ENSMUSG00000034853
Cxcl10	MGI:1352450	P17515	ENSMUSG00000034855
Tbxa2r	MGI:98496	P30987	ENSMUSG00000034881
Sncb	MGI:1889011	Q91ZZ3	ENSMUSG00000034891
Pygo1	MGI:1919385	Q9D0P5	ENSMUSG00000034910
Tjp3	MGI:1351650	Q9QXY1	ENSMUSG00000034917
Cebpa	MGI:99480	P53566	ENSMUSG00000034957
Lbx2	MGI:1342288	Q9WUN8	ENSMUSG00000034968
Hrh2	MGI:108482	P97292	ENSMUSG00000034987
Htr2a	MGI:109521	P35363	ENSMUSG00000034997
Dpp4	MGI:94919	P28843	ENSMUSG00000035000
Map2k2	MGI:1346867	Q63932	ENSMUSG00000035027
Creb3l3	MGI:2384786	Q91XE9	ENSMUSG00000035041
Ccl5	MGI:98262	P30882	ENSMUSG00000035042
Eef2k	MGI:1195261	O08796	ENSMUSG00000035064
Egln3	MGI:1932288	Q91UZ4	ENSMUSG00000035105
Wnk4	MGI:1917097	Q80UE6	ENSMUSG00000035112
Mitf	MGI:104554	Q08874	ENSMUSG00000035158
Arl6ip5	MGI:1929501	Q8R5J9	ENSMUSG00000035199
Chrnb4	MGI:87892	Q8R493	ENSMUSG00000035200
Epn1	MGI:1333763	Q80VP1	ENSMUSG00000035203
Lcat	MGI:96755	P16301	ENSMUSG00000035237
Neu3	MGI:1355305	Q9JMH7	ENSMUSG00000035239
Pcyt1b	MGI:2147987	Q811Q9	ENSMUSG00000035246
Sgcg	MGI:1346524	P82348	ENSMUSG00000035296
Ccl2	MGI:98259	P10148	ENSMUSG00000035385
Brsk1	MGI:2685946	Q5RJI5	ENSMUSG00000035390
Ptprh	MGI:3026877	E9Q0N2	ENSMUSG00000035429
Sstr1	MGI:98327	P30873	ENSMUSG00000035431
Ccr3	MGI:104616	P51678	ENSMUSG00000035448
Tnni3	MGI:98783	P48787	ENSMUSG00000035458
Stab2	MGI:2178743	Q8R4U0	ENSMUSG00000035459
Tgfbi	MGI:99959	P82198	ENSMUSG00000035493
Ntng2	MGI:2159341	Q8R4F1	ENSMUSG00000035513
Gc	MGI:95669	P21614	ENSMUSG00000035540
Krt17	MGI:96691	Q9QWL7	ENSMUSG00000035557
Chrna5	MGI:87889	Q2MKA5	ENSMUSG00000035594
Mboat7	MGI:1924832	Q8CHK3	ENSMUSG00000035596
Kcnc2	MGI:96668	Q14B80	ENSMUSG00000035681
Thrsp	MGI:109126	Q62264	ENSMUSG00000035686
Dok3	MGI:1351490	Q9QZK7	ENSMUSG00000035711
Abca7	MGI:1351646	Q91V24	ENSMUSG00000035722
Grin3b	MGI:2150393	Q91ZU9	ENSMUSG00000035745
Kiss1r	MGI:2148793	Q91V45	ENSMUSG00000035773
Ggta1	MGI:95704	P23336	ENSMUSG00000035778
Acta2	MGI:87909	P62737	ENSMUSG00000035783
Ins1	MGI:96572	P01325	ENSMUSG00000035804
Tk2	MGI:1913266	Q9R088	ENSMUSG00000035824
Pim3	MGI:1355297	P58750	ENSMUSG00000035828
Ids	MGI:96417	Q08890	ENSMUSG00000035847
Cerk	MGI:2386052	Q8K4Q7	ENSMUSG00000035891
Dcdc2a	MGI:2652818	Q5DU00	ENSMUSG00000035910
Cd276	MGI:2183926	Q8VE98	ENSMUSG00000035914
Ptprq	MGI:1096349	P0C5E4	ENSMUSG00000035916
Myf6	MGI:97253	P15375	ENSMUSG00000035923
Chst4	MGI:1349479	Q9R1I1	ENSMUSG00000035930
Parp2	MGI:1341112	O88554	ENSMUSG00000036023
Lmo1	MGI:102812	Q924W9	ENSMUSG00000036111
Slc9a3	MGI:105064	G3X939	ENSMUSG00000036123
Hoxc9	MGI:96199	P09633	ENSMUSG00000036139
Meox2	MGI:103219	P32443	ENSMUSG00000036144
Hist1h1c	MGI:1931526	P15864	ENSMUSG00000036181
Hist1h1t	MGI:1888530	Q07133	ENSMUSG00000036211
Trpm8	MGI:2181435	Q8R4D5	ENSMUSG00000036251
Pnpla8	MGI:1914702	Q8K1N1	ENSMUSG00000036257
Lrrk2	MGI:1913975	Q5S006	ENSMUSG00000036273
Lrrn3	MGI:106036	Q8CBC6	ENSMUSG00000036295
Lzts1	MGI:2684762	P60853	ENSMUSG00000036306
P2ry12	MGI:1918089	Q9CPV9	ENSMUSG00000036353
Csgalnact1	MGI:2442354	Q8BJQ9	ENSMUSG00000036356
P2ry13	MGI:1921441	Q9D8I2	ENSMUSG00000036362
Gadd45a	MGI:107799	P48316	ENSMUSG00000036390
Pcdh8	MGI:1306800	Q7TSK3	ENSMUSG00000036422
Npy1r	MGI:104963	Q04573	ENSMUSG00000036437
Lum	MGI:109347	P51885	ENSMUSG00000036446
Hif1an	MGI:2442345	Q8BLR9	ENSMUSG00000036450
Elf1	MGI:107180	Q60775	ENSMUSG00000036461
March1	MGI:1920175	Q6NZQ8	ENSMUSG00000036469
Akp3	MGI:87984	P24822	ENSMUSG00000036500
Card11	MGI:1916978	Q8CIS0	ENSMUSG00000036526
Sbf1	MGI:1925230	Q6ZPE2	ENSMUSG00000036529
Adamts2	MGI:1347356	Q8C9W3	ENSMUSG00000036545
Ndrg4	MGI:2384590	Q8BTG7	ENSMUSG00000036564
Fgf1	MGI:95515	P61148	ENSMUSG00000036585
Fut7	MGI:107692	Q11131	ENSMUSG00000036587
H2-Aa	MGI:95895	P04228	ENSMUSG00000036594
Atp13a2	MGI:1922022	Q9CTG6	ENSMUSG00000036622
Mag	MGI:96912	P20917	ENSMUSG00000036634
Clcn7	MGI:1347048	O70496	ENSMUSG00000036636
Cc2d1a	MGI:2384831	Q8K1A6	ENSMUSG00000036686
Kcnk9	MGI:3521816	Q3LS21	ENSMUSG00000036760
Dner	MGI:2152889	Q8JZM4	ENSMUSG00000036766
Mbd5	MGI:2138934	B1AYB6	ENSMUSG00000036792
Noxa1	MGI:2449980	Q8CJ00	ENSMUSG00000036805
Sun1	MGI:1924303	Q9D666	ENSMUSG00000036817
Lpar3	MGI:1929469	Q9EQ31	ENSMUSG00000036832
Dchs1	MGI:2685011	F6TP58	ENSMUSG00000036862
C1qa	MGI:88223	P98086	ENSMUSG00000036887
Trpv5	MGI:2429764	P69744	ENSMUSG00000036899
Nfkbid	MGI:3041243	Q2TB02	ENSMUSG00000036931
Zic4	MGI:107201	Q61467	ENSMUSG00000036972
Trim3	MGI:1860040	Q9R1R2	ENSMUSG00000036989
Zscan21	MGI:99182	Q07231	ENSMUSG00000037017
Apbb1	MGI:107765	Q9QXJ1	ENSMUSG00000037032
Inhbb	MGI:96571	Q04999	ENSMUSG00000037035
Smpd1	MGI:98325	Q04519	ENSMUSG00000037049
Azgp1	MGI:103163	Q64726	ENSMUSG00000037053
Paip2	MGI:1915119	Q9D6V8	ENSMUSG00000037058
Scd1	MGI:98239	P13516	ENSMUSG00000037071
Socs5	MGI:2385459	O54928	ENSMUSG00000037104
Spry1	MGI:1345139	Q9QXV9	ENSMUSG00000037211
Syn1	MGI:98460	O88935	ENSMUSG00000037217
Fgf2	MGI:95516	P15655	ENSMUSG00000037225
Clic4	MGI:1352754	Q9QYB1	ENSMUSG00000037242
Ldlrap1	MGI:2140175	Q8C142	ENSMUSG00000037295
Bag4	MGI:1914634	Q8CI61	ENSMUSG00000037316
Tap1	MGI:98483	P21958	ENSMUSG00000037321
Map4k1	MGI:1346882	P70218	ENSMUSG00000037337
Hrh4	MGI:2429635	Q91ZY2	ENSMUSG00000037346
Nov	MGI:109185	Q64299	ENSMUSG00000037362
Pafah2	MGI:2140321	Q8VDG7	ENSMUSG00000037366
Enpp1	MGI:97370	P06802	ENSMUSG00000037370
Ctbp1	MGI:1201685	O88712	ENSMUSG00000037373
Spon2	MGI:1923724	Q8BMS2	ENSMUSG00000037379
Rims2	MGI:2152972	Q9EQZ7	ENSMUSG00000037386
Nmur2	MGI:2441765	Q8BZ39	ENSMUSG00000037393
Icam1	MGI:96392	P13597	ENSMUSG00000037405
Serpine1	MGI:97608	P22777	ENSMUSG00000037411
Best1	MGI:1346332	O88870	ENSMUSG00000037418
Vnn1	MGI:108395	Q9Z0K8	ENSMUSG00000037440
Tulp1	MGI:109571	Q9Z273	ENSMUSG00000037446
Klf10	MGI:1101353	O89091	ENSMUSG00000037465
Arhgef4	MGI:2442507	Q7TNR9	ENSMUSG00000037509
Shank2	MGI:2671987	Q80Z38	ENSMUSG00000037541
Kcnh3	MGI:1341723	Q9WVJ0	ENSMUSG00000037579
Nr0b2	MGI:1346344	Q62227	ENSMUSG00000037583
Nme1	MGI:97355	P15532	ENSMUSG00000037601
Bclaf1	MGI:1917580	Q8K019	ENSMUSG00000037608
Kcnk2	MGI:109366	P97438	ENSMUSG00000037624
H2-DMa	MGI:95921	P28078	ENSMUSG00000037649
Gdf7	MGI:95690	P43029	ENSMUSG00000037660
Tecta	MGI:109575	O08523	ENSMUSG00000037705
Cd81	MGI:1096398	P35762	ENSMUSG00000037706
Ppp1r16b	MGI:2151841	Q8VHQ3	ENSMUSG00000037754
Ptger2	MGI:97794	Q62053	ENSMUSG00000037759
Mbl1	MGI:96923	P39039	ENSMUSG00000037780
Mat1a	MGI:88017	Q91X83	ENSMUSG00000037798
Tgm2	MGI:98731	P21981	ENSMUSG00000037820
Cpe	MGI:101932	Q00493	ENSMUSG00000037852
Aim2	MGI:2686159	Q91VJ1	ENSMUSG00000037860
Sirpa	MGI:108563	P97797	ENSMUSG00000037902
Bank1	MGI:2442120	Q80VH0	ENSMUSG00000037922
Scarb1	MGI:893578	Q61009	ENSMUSG00000037936
Crp	MGI:88512	P14847	ENSMUSG00000037942
Ccr7	MGI:103011	P47774	ENSMUSG00000037944
A4gnt	MGI:2143261	Q14BT6	ENSMUSG00000037953
Muc5ac	MGI:104697	E9QAQ8	ENSMUSG00000037974
Neurod6	MGI:106593	P48986	ENSMUSG00000037984
Igsf9	MGI:2135283	Q05BQ1	ENSMUSG00000037995
Slc24a2	MGI:1923626	Q8BUN9	ENSMUSG00000037996
Kcnj9	MGI:108007	P48543	ENSMUSG00000038026
Socs1	MGI:1354910	O35716	ENSMUSG00000038037
Kmt2c	MGI:2444959	Q8BRH4	ENSMUSG00000038056
Nod1	MGI:1341839	Q8BHB0	ENSMUSG00000038058
Kcna6	MGI:96663	Q61923	ENSMUSG00000038077
Ano2	MGI:2387214	Q8CFW1	ENSMUSG00000038115
Camk4	MGI:88258	P08414	ENSMUSG00000038128
Notch3	MGI:99460	Q61982	ENSMUSG00000038146
Cd84	MGI:1336885	Q18PI6	ENSMUSG00000038147
Slamf7	MGI:1922595	Q8BHK6	ENSMUSG00000038179
Scarf1	MGI:2449455	Q5ND28	ENSMUSG00000038188
Cer1	MGI:1201414	O55233	ENSMUSG00000038192
Lhb	MGI:96782	O09108	ENSMUSG00000038194
Prkab2	MGI:1336185	Q6PAM0	ENSMUSG00000038205
Serpinf2	MGI:107173	Q61247	ENSMUSG00000038224
Hoxa9	MGI:96180	P09631	ENSMUSG00000038227
F11r	MGI:1321398	O88792	ENSMUSG00000038235
Hoxa7	MGI:96179	P02830	ENSMUSG00000038236
Aox4	MGI:1919122	Q3TYQ9	ENSMUSG00000038242
Hoxa5	MGI:96177	P09021	ENSMUSG00000038253
Glra3	MGI:95749	Q91XP5	ENSMUSG00000038257
Trpm4	MGI:1915917	Q7TN37	ENSMUSG00000038260
Asic3	MGI:2159339	Q6X1Y6	ENSMUSG00000038276
Pdzk1	MGI:1928901	Q9JIL4	ENSMUSG00000038298
Zfp384	MGI:2443203	E9Q1A5	ENSMUSG00000038346
Plcl1	MGI:3036262	Q3USB7	ENSMUSG00000038349
Lasp1	MGI:109656	Q61792	ENSMUSG00000038366
Txnip	MGI:1889549	Q8BG60	ENSMUSG00000038393
Hfe2	MGI:1916835	Q7TQ32	ENSMUSG00000038403
Foxq1	MGI:1298228	O70220	ENSMUSG00000038415
Egr1	MGI:95295	P08046	ENSMUSG00000038418
Socs7	MGI:2651588	Q8VHQ2	ENSMUSG00000038485
Sv2a	MGI:1927139	Q9JIS5	ENSMUSG00000038486
Otud7b	MGI:2654703	B2RUR8	ENSMUSG00000038495
[truncated: 800 more rows]

## Sheet: Infertility Genes
Infertility genes in non-essential singletons	Infertility genes in non-essential duplicates
ENSMUSG00000000301	ENSMUSG00000000134
ENSMUSG00000000869	ENSMUSG00000000149
ENSMUSG00000001751	ENSMUSG00000000184
ENSMUSG00000002109	ENSMUSG00000000215
ENSMUSG00000002324	ENSMUSG00000000216
ENSMUSG00000002985	ENSMUSG00000000290
ENSMUSG00000003123	ENSMUSG00000000340
ENSMUSG00000003316	ENSMUSG00000000420
ENSMUSG00000003549	ENSMUSG00000000552
ENSMUSG00000004446	ENSMUSG00000000560
ENSMUSG00000005370	ENSMUSG00000000708
ENSMUSG00000005705	ENSMUSG00000000731
ENSMUSG00000005763	ENSMUSG00000000805
ENSMUSG00000006389	ENSMUSG00000000817
ENSMUSG00000006589	ENSMUSG00000000826
ENSMUSG00000006818	ENSMUSG00000000838
ENSMUSG00000007458	ENSMUSG00000000881
ENSMUSG00000013997	ENSMUSG00000000942
ENSMUSG00000014599	ENSMUSG00000000948
ENSMUSG00000014668	ENSMUSG00000000957
ENSMUSG00000014850	ENSMUSG00000000982
ENSMUSG00000015790	ENSMUSG00000001036
ENSMUSG00000016758	ENSMUSG00000001127
ENSMUSG00000018199	ENSMUSG00000001131
ENSMUSG00000018914	ENSMUSG00000001173
ENSMUSG00000018916	ENSMUSG00000001225
ENSMUSG00000019795	ENSMUSG00000001288
ENSMUSG00000019966	ENSMUSG00000001493
ENSMUSG00000020150	ENSMUSG00000001506
ENSMUSG00000020317	ENSMUSG00000001655
ENSMUSG00000020330	ENSMUSG00000001657
ENSMUSG00000020415	ENSMUSG00000001729
ENSMUSG00000020660	ENSMUSG00000001750
ENSMUSG00000020840	ENSMUSG00000001815
ENSMUSG00000021033	ENSMUSG00000001819
ENSMUSG00000021065	ENSMUSG00000001911
ENSMUSG00000021194	ENSMUSG00000001930
ENSMUSG00000021508	ENSMUSG00000001986
ENSMUSG00000021611	ENSMUSG00000002057
ENSMUSG00000021638	ENSMUSG00000002068
ENSMUSG00000021694	ENSMUSG00000002147
ENSMUSG00000022097	ENSMUSG00000002289
ENSMUSG00000022206	ENSMUSG00000002384
ENSMUSG00000022471	ENSMUSG00000002602
ENSMUSG00000023236	ENSMUSG00000002603
ENSMUSG00000023274	ENSMUSG00000002699
ENSMUSG00000024039	ENSMUSG00000002881
ENSMUSG00000024074	ENSMUSG00000002983
ENSMUSG00000024098	ENSMUSG00000003031
ENSMUSG00000024151	ENSMUSG00000003283
ENSMUSG00000024225	ENSMUSG00000003411
ENSMUSG00000024503	ENSMUSG00000003436
ENSMUSG00000024610	ENSMUSG00000003534
ENSMUSG00000024778	ENSMUSG00000003721
ENSMUSG00000024906	ENSMUSG00000003813
ENSMUSG00000024959	ENSMUSG00000003872
ENSMUSG00000024990	ENSMUSG00000003992
ENSMUSG00000025418	ENSMUSG00000004043
ENSMUSG00000025574	ENSMUSG00000004056
ENSMUSG00000025630	ENSMUSG00000004113
ENSMUSG00000026048	ENSMUSG00000004151
ENSMUSG00000026187	ENSMUSG00000004231
ENSMUSG00000026241	ENSMUSG00000004263
ENSMUSG00000026285	ENSMUSG00000004319
ENSMUSG00000026567	ENSMUSG00000004535
ENSMUSG00000026770	ENSMUSG00000004655
ENSMUSG00000026827	ENSMUSG00000004931
ENSMUSG00000027274	ENSMUSG00000004934
ENSMUSG00000027381	ENSMUSG00000005034
ENSMUSG00000027643	ENSMUSG00000005089
ENSMUSG00000028003	ENSMUSG00000005102
ENSMUSG00000028186	ENSMUSG00000005107
ENSMUSG00000028191	ENSMUSG00000005198
ENSMUSG00000028298	ENSMUSG00000005320
ENSMUSG00000028329	ENSMUSG00000005447
ENSMUSG00000028467	ENSMUSG00000005534
ENSMUSG00000028687	ENSMUSG00000005611
ENSMUSG00000028967	ENSMUSG00000005640
ENSMUSG00000029103	ENSMUSG00000005886
ENSMUSG00000029304	ENSMUSG00000005893
ENSMUSG00000029521	ENSMUSG00000005958
ENSMUSG00000029591	ENSMUSG00000005980
ENSMUSG00000030094	ENSMUSG00000006344
ENSMUSG00000030218	ENSMUSG00000006345
ENSMUSG00000030271	ENSMUSG00000006435
ENSMUSG00000030720	ENSMUSG00000006567
ENSMUSG00000030742	ENSMUSG00000006574
ENSMUSG00000030748	ENSMUSG00000006611
ENSMUSG00000030934	ENSMUSG00000006651
ENSMUSG00000031403	ENSMUSG00000006724
ENSMUSG00000031712	ENSMUSG00000006728
ENSMUSG00000031755	ENSMUSG00000006731
ENSMUSG00000031760	ENSMUSG00000006906
ENSMUSG00000031789	ENSMUSG00000006930
ENSMUSG00000031928	ENSMUSG00000007207
ENSMUSG00000031980	ENSMUSG00000007411
ENSMUSG00000032067	ENSMUSG00000007872
ENSMUSG00000032114	ENSMUSG00000007891
ENSMUSG00000032298	ENSMUSG00000008193
ENSMUSG00000032498	ENSMUSG00000008398
ENSMUSG00000032864	ENSMUSG00000008730
ENSMUSG00000032968	ENSMUSG00000008999
ENSMUSG00000033540	ENSMUSG00000009471
ENSMUSG00000033983	ENSMUSG00000009681
ENSMUSG00000034394	ENSMUSG00000010047
ENSMUSG00000034450	ENSMUSG00000010066
ENSMUSG00000035262	ENSMUSG00000010067
ENSMUSG00000035936	ENSMUSG00000010461
ENSMUSG00000036036	ENSMUSG00000010609
ENSMUSG00000036117	ENSMUSG00000010721
ENSMUSG00000036678	ENSMUSG00000010797
ENSMUSG00000036712	ENSMUSG00000010803
ENSMUSG00000037202	ENSMUSG00000011171
ENSMUSG00000037428	ENSMUSG00000011877
ENSMUSG00000037625	ENSMUSG00000014030
ENSMUSG00000038498	ENSMUSG00000014361
ENSMUSG00000038583	ENSMUSG00000014609
ENSMUSG00000038644	ENSMUSG00000014852
ENSMUSG00000039097	ENSMUSG00000014859
ENSMUSG00000039474	ENSMUSG00000014932
ENSMUSG00000039615	ENSMUSG00000015222
ENSMUSG00000039748	ENSMUSG00000015243
ENSMUSG00000039842	ENSMUSG00000015337
ENSMUSG00000040040	ENSMUSG00000015474
ENSMUSG00000040093	ENSMUSG00000015533
ENSMUSG00000040374	ENSMUSG00000015627
ENSMUSG00000040435	ENSMUSG00000015839
ENSMUSG00000040681	ENSMUSG00000015968
ENSMUSG00000041301	ENSMUSG00000016087
ENSMUSG00000041523	ENSMUSG00000016308
ENSMUSG00000043050	ENSMUSG00000016477
ENSMUSG00000043207	ENSMUSG00000016528
ENSMUSG00000043909	ENSMUSG00000016534
ENSMUSG00000044303	ENSMUSG00000016918
ENSMUSG00000044748	ENSMUSG00000016942
ENSMUSG00000045867	ENSMUSG00000017167
ENSMUSG00000048776	ENSMUSG00000017386
ENSMUSG00000049796	ENSMUSG00000017491
ENSMUSG00000049922	ENSMUSG00000017631
ENSMUSG00000052957	ENSMUSG00000017724
ENSMUSG00000053977	ENSMUSG00000017737
ENSMUSG00000054115	ENSMUSG00000017781
ENSMUSG00000054733	ENSMUSG00000017830
ENSMUSG00000055170	ENSMUSG00000017978
ENSMUSG00000055932	ENSMUSG00000018012
ENSMUSG00000057637	ENSMUSG00000018169
ENSMUSG00000058715	ENSMUSG00000018209
ENSMUSG00000059077	ENSMUSG00000018217
ENSMUSG00000060579	ENSMUSG00000018238
ENSMUSG00000060802	ENSMUSG00000018411
ENSMUSG00000061311	ENSMUSG00000018537
ENSMUSG00000062352	ENSMUSG00000018566
ENSMUSG00000064120	ENSMUSG00000018569
ENSMUSG00000064373	ENSMUSG00000018574
ENSMUSG00000072582	ENSMUSG00000018634
ENSMUSG00000079415	ENSMUSG00000018654
	ENSMUSG00000018800
	ENSMUSG00000018822
	ENSMUSG00000018983
	ENSMUSG00000019066
	ENSMUSG00000019146
	ENSMUSG00000019194
	ENSMUSG00000019230
	ENSMUSG00000019699
	ENSMUSG00000019768
	ENSMUSG00000019817
	ENSMUSG00000019820
	ENSMUSG00000019828
	ENSMUSG00000019831
	ENSMUSG00000019843
	ENSMUSG00000019850
	ENSMUSG00000019851
	ENSMUSG00000019878
	ENSMUSG00000019899
	ENSMUSG00000019906
	ENSMUSG00000019929
	ENSMUSG00000019960
	ENSMUSG00000019986
	ENSMUSG00000019987
	ENSMUSG00000020044
	ENSMUSG00000020122
	ENSMUSG00000020167
	ENSMUSG00000020176
	ENSMUSG00000020185
	ENSMUSG00000020262
	ENSMUSG00000020275
	ENSMUSG00000020354
	ENSMUSG00000020366
	ENSMUSG00000020368
	ENSMUSG00000020390
	ENSMUSG00000020436
	ENSMUSG00000020439
	ENSMUSG00000020476
	ENSMUSG00000020516
	ENSMUSG00000020525
	ENSMUSG00000020592
	ENSMUSG00000020598
	ENSMUSG00000020635
	ENSMUSG00000020644
	ENSMUSG00000020647
	ENSMUSG00000020654
	ENSMUSG00000020661
	ENSMUSG00000020681
	ENSMUSG00000020733
	ENSMUSG00000020774
	ENSMUSG00000020777
	ENSMUSG00000020826
	ENSMUSG00000020838
	ENSMUSG00000020883
	ENSMUSG00000020886
	ENSMUSG00000020888
	ENSMUSG00000020919
	ENSMUSG00000021025
	ENSMUSG00000021055
	ENSMUSG00000021070
	ENSMUSG00000021108
	ENSMUSG00000021124
	ENSMUSG00000021262
	ENSMUSG00000021277
	ENSMUSG00000021294
	ENSMUSG00000021314
	ENSMUSG00000021342
	ENSMUSG00000021362
	ENSMUSG00000021457
	ENSMUSG00000021469
	ENSMUSG00000021478
	ENSMUSG00000021490
	ENSMUSG00000021518
	ENSMUSG00000021609
	ENSMUSG00000021629
	ENSMUSG00000021665
	ENSMUSG00000021678
	ENSMUSG00000021686
	ENSMUSG00000021700
	ENSMUSG00000021701
	ENSMUSG00000021779
	ENSMUSG00000021789
	ENSMUSG00000021822
	ENSMUSG00000021936
	ENSMUSG00000021939
	ENSMUSG00000021999
	ENSMUSG00000022053
	ENSMUSG00000022061
	ENSMUSG00000022102
	ENSMUSG00000022114
	ENSMUSG00000022122
	ENSMUSG00000022136
	ENSMUSG00000022292
	ENSMUSG00000022329
	ENSMUSG00000022428
	ENSMUSG00000022479
	ENSMUSG00000022508
	ENSMUSG00000022555
	ENSMUSG00000022556
	ENSMUSG00000022589
	ENSMUSG00000022619
	ENSMUSG00000022622
	ENSMUSG00000022656
	ENSMUSG00000022672
	ENSMUSG00000022676
	ENSMUSG00000022705
	ENSMUSG00000022779
	ENSMUSG00000022811
	ENSMUSG00000022842
	ENSMUSG00000022853
	ENSMUSG00000022878
	ENSMUSG00000022892
	ENSMUSG00000022893
	ENSMUSG00000022951
	ENSMUSG00000022957
	ENSMUSG00000022982
	ENSMUSG00000023000
	ENSMUSG00000023013
	ENSMUSG00000023030
	ENSMUSG00000023034
	ENSMUSG00000023047
	ENSMUSG00000023050
	ENSMUSG00000023051
	ENSMUSG00000023067
	ENSMUSG00000023079
	ENSMUSG00000023328
	ENSMUSG00000023391
	ENSMUSG00000023411
	ENSMUSG00000023885
	ENSMUSG00000023927
	ENSMUSG00000023973
	ENSMUSG00000024066
	ENSMUSG00000024085
	ENSMUSG00000024107
	ENSMUSG00000024109
	ENSMUSG00000024164
	ENSMUSG00000024174
	ENSMUSG00000024235
	ENSMUSG00000024256
	ENSMUSG00000024290
	ENSMUSG00000024302
	ENSMUSG00000024313
	ENSMUSG00000024354
	ENSMUSG00000024401
	ENSMUSG00000024413
	ENSMUSG00000024427
	ENSMUSG00000024462
	ENSMUSG00000024486
	ENSMUSG00000024497
	ENSMUSG00000024507
	ENSMUSG00000024539
	ENSMUSG00000024597
	ENSMUSG00000024621
	ENSMUSG00000024639
	ENSMUSG00000024727
	ENSMUSG00000024743
	ENSMUSG00000024772
	ENSMUSG00000024811
	ENSMUSG00000024830
	ENSMUSG00000024897
	ENSMUSG00000024913
	ENSMUSG00000024921
	ENSMUSG00000024922
	ENSMUSG00000024924
	ENSMUSG00000024969
	ENSMUSG00000025056
	ENSMUSG00000025059
	ENSMUSG00000025064
	ENSMUSG00000025076
	ENSMUSG00000025077
	ENSMUSG00000025094
	ENSMUSG00000025127
	ENSMUSG00000025132
	ENSMUSG00000025158
	ENSMUSG00000025218
	ENSMUSG00000025225
	ENSMUSG00000025232
	ENSMUSG00000025235
	ENSMUSG00000025272
	ENSMUSG00000025318
	ENSMUSG00000025323
	ENSMUSG00000025326
	ENSMUSG00000025348
	ENSMUSG00000025358
	ENSMUSG00000025402
	ENSMUSG00000025407
	ENSMUSG00000025509
	ENSMUSG00000025577
	ENSMUSG00000025650
	ENSMUSG00000025789
	ENSMUSG00000025860
	ENSMUSG00000025867
	ENSMUSG00000025880
	ENSMUSG00000025905
	ENSMUSG00000025912
	ENSMUSG00000025930
	ENSMUSG00000025932
	ENSMUSG00000025969
	ENSMUSG00000025997
	ENSMUSG00000026003
	ENSMUSG00000026021
	ENSMUSG00000026062
	ENSMUSG00000026100
	ENSMUSG00000026104
	ENSMUSG00000026131
	ENSMUSG00000026141
	ENSMUSG00000026180
	ENSMUSG00000026208
	ENSMUSG00000026246
	ENSMUSG00000026249
	ENSMUSG00000026253
	ENSMUSG00000026322
	ENSMUSG00000026380
	ENSMUSG00000026395
	ENSMUSG00000026442
	ENSMUSG00000026463
	ENSMUSG00000026479
	ENSMUSG00000026496
	ENSMUSG00000026510
	ENSMUSG00000026556
	ENSMUSG00000026596
	ENSMUSG00000026602
	ENSMUSG00000026638
	ENSMUSG00000026641
	ENSMUSG00000026656
	ENSMUSG00000026663
	ENSMUSG00000026718
	ENSMUSG00000026739
	ENSMUSG00000026787
	ENSMUSG00000026791
	ENSMUSG00000026822
	ENSMUSG00000026825
	ENSMUSG00000026842
	ENSMUSG00000026879
	ENSMUSG00000026890
	ENSMUSG00000026921
	ENSMUSG00000026922
	ENSMUSG00000026950
	ENSMUSG00000026970
	ENSMUSG00000026976
	ENSMUSG00000026981
	ENSMUSG00000026983
	ENSMUSG00000027071
	ENSMUSG00000027104
	ENSMUSG00000027120
	ENSMUSG00000027162
	ENSMUSG00000027202
	ENSMUSG00000027223
	ENSMUSG00000027247
	ENSMUSG00000027253
	ENSMUSG00000027272
	ENSMUSG00000027298
	ENSMUSG00000027301
	ENSMUSG00000027330
	ENSMUSG00000027356
	ENSMUSG00000027419
	ENSMUSG00000027490
	ENSMUSG00000027524
	ENSMUSG00000027540
	ENSMUSG00000027552
	ENSMUSG00000027577
	ENSMUSG00000027641
	ENSMUSG00000027646
	ENSMUSG00000027660
	ENSMUSG00000027678
	ENSMUSG00000027690
	ENSMUSG00000027750
	ENSMUSG00000027793
	ENSMUSG00000027796
	ENSMUSG00000027797
	ENSMUSG00000027808
	ENSMUSG00000027827
	ENSMUSG00000027852
	ENSMUSG00000027859
	ENSMUSG00000027931
	ENSMUSG00000027950
	ENSMUSG00000027977
	ENSMUSG00000027985
	ENSMUSG00000027996
	ENSMUSG00000028005
	ENSMUSG00000028017
	ENSMUSG00000028019
	ENSMUSG00000028039
	ENSMUSG00000028041
	ENSMUSG00000028063
	ENSMUSG00000028072
	ENSMUSG00000028078
	ENSMUSG00000028161
	ENSMUSG00000028163
	ENSMUSG00000028207
	ENSMUSG00000028212
	ENSMUSG00000028226
	ENSMUSG00000028240
	ENSMUSG00000028354
	ENSMUSG00000028356
	ENSMUSG00000028399
	ENSMUSG00000028405
	ENSMUSG00000028410
	ENSMUSG00000028413
	ENSMUSG00000028456
	ENSMUSG00000028469
	ENSMUSG00000028494
	ENSMUSG00000028519
	ENSMUSG00000028525
	ENSMUSG00000028528
	ENSMUSG00000028551
	ENSMUSG00000028553
	ENSMUSG00000028560
	ENSMUSG00000028599
	ENSMUSG00000028613
	ENSMUSG00000028657
	ENSMUSG00000028664
	ENSMUSG00000028691
	ENSMUSG00000028700
	ENSMUSG00000028707
	ENSMUSG00000028736
	ENSMUSG00000028766
	ENSMUSG00000028790
	ENSMUSG00000028796
	ENSMUSG00000028834
	ENSMUSG00000028854
	ENSMUSG00000028883
	ENSMUSG00000028894
	ENSMUSG00000028931
	ENSMUSG00000028978
	ENSMUSG00000029004
	ENSMUSG00000029026
	ENSMUSG00000029054
	ENSMUSG00000029071
	ENSMUSG00000029106
	ENSMUSG00000029135
	ENSMUSG00000029178
	ENSMUSG00000029207
	ENSMUSG00000029272
	ENSMUSG00000029275
	ENSMUSG00000029313
	ENSMUSG00000029344
	ENSMUSG00000029361
	ENSMUSG00000029378
	ENSMUSG00000029503
	ENSMUSG00000029513
	ENSMUSG00000029556
	ENSMUSG00000029563
	ENSMUSG00000029570
	ENSMUSG00000029613
	ENSMUSG00000029661
	ENSMUSG00000029700
	ENSMUSG00000029778
	ENSMUSG00000029832
	ENSMUSG00000029863
	ENSMUSG00000029919
	ENSMUSG00000029999
	ENSMUSG00000030096
	ENSMUSG00000030110
	ENSMUSG00000030168
	ENSMUSG00000030180
	ENSMUSG00000030220
	ENSMUSG00000030226
	ENSMUSG00000030249
	ENSMUSG00000030287
	ENSMUSG00000030341
	ENSMUSG00000030342
	ENSMUSG00000030357
	ENSMUSG00000030359
	ENSMUSG00000030411
	ENSMUSG00000030495
	ENSMUSG00000030519
	ENSMUSG00000030525
	ENSMUSG00000030545
	ENSMUSG00000030557
	ENSMUSG00000030605
	ENSMUSG00000030733
	ENSMUSG00000030762
	ENSMUSG00000030796
	ENSMUSG00000030800
	ENSMUSG00000030826
	ENSMUSG00000030844
	ENSMUSG00000030846
	ENSMUSG00000030847
	ENSMUSG00000030890
	ENSMUSG00000030987
	ENSMUSG00000031074
	ENSMUSG00000031075
	ENSMUSG00000031138
	ENSMUSG00000031165
	ENSMUSG00000031278
	ENSMUSG00000031302
	ENSMUSG00000031309
	ENSMUSG00000031326
	ENSMUSG00000031337
	ENSMUSG00000031355
	ENSMUSG00000031378
	ENSMUSG00000031380
	ENSMUSG00000031391
	ENSMUSG00000031393
	ENSMUSG00000031422
	ENSMUSG00000031425
	ENSMUSG00000031446
	ENSMUSG00000031447
	ENSMUSG00000031502
	ENSMUSG00000031521
	ENSMUSG00000031527
	ENSMUSG00000031538
	ENSMUSG00000031548
	ENSMUSG00000031555
	ENSMUSG00000031574
	ENSMUSG00000031583
	ENSMUSG00000031618
	ENSMUSG00000031627
	ENSMUSG00000031628
	ENSMUSG00000031636
	ENSMUSG00000031645
	ENSMUSG00000031659
	ENSMUSG00000031668
	ENSMUSG00000031722
	ENSMUSG00000031740
	ENSMUSG00000031748
	ENSMUSG00000031762
	ENSMUSG00000031765
	ENSMUSG00000031840
	ENSMUSG00000031870
	ENSMUSG00000031891
	ENSMUSG00000031902
	ENSMUSG00000031906
	ENSMUSG00000031918
	ENSMUSG00000031972
	ENSMUSG00000031985
	ENSMUSG00000031990
	ENSMUSG00000032015
	ENSMUSG00000032035
	ENSMUSG00000032086
	ENSMUSG00000032192
	ENSMUSG00000032193
	ENSMUSG00000032207
	ENSMUSG00000032218
	ENSMUSG00000032220
	ENSMUSG00000032228
	ENSMUSG00000032238
	ENSMUSG00000032259
	ENSMUSG00000032269
	ENSMUSG00000032274
	ENSMUSG00000032303
	ENSMUSG00000032310
	ENSMUSG00000032334
	ENSMUSG00000032348
	ENSMUSG00000032368
	ENSMUSG00000032382
	ENSMUSG00000032402
	ENSMUSG00000032405
	ENSMUSG00000032477
	ENSMUSG00000032515
	ENSMUSG00000032562
	ENSMUSG00000032584
	ENSMUSG00000032594
	ENSMUSG00000032691
	ENSMUSG00000032726
	ENSMUSG00000032744
	ENSMUSG00000032826
	ENSMUSG00000032854
	ENSMUSG00000032937
	ENSMUSG00000033060
	ENSMUSG00000033065
	ENSMUSG00000033276
	ENSMUSG00000033585
	ENSMUSG00000033615
	ENSMUSG00000033717
	ENSMUSG00000033730
	ENSMUSG00000033768
	ENSMUSG00000033860
	ENSMUSG00000033871
	ENSMUSG00000033981
	ENSMUSG00000034108
	ENSMUSG00000034116
	ENSMUSG00000034118
	ENSMUSG00000034165
	ENSMUSG00000034227
	ENSMUSG00000034330
	ENSMUSG00000034342
	ENSMUSG00000034484
	ENSMUSG00000034579
	ENSMUSG00000034656
	ENSMUSG00000034701
	ENSMUSG00000034748
	ENSMUSG00000034777
	ENSMUSG00000034781
	ENSMUSG00000034910
	ENSMUSG00000034957
	ENSMUSG00000034968
	ENSMUSG00000035027
	ENSMUSG00000035158
	ENSMUSG00000035200
	ENSMUSG00000035203
	ENSMUSG00000035246
	ENSMUSG00000035296
	ENSMUSG00000035390
	ENSMUSG00000035458
	ENSMUSG00000035557
	ENSMUSG00000035773
	ENSMUSG00000035804
	ENSMUSG00000035824
	ENSMUSG00000035847
	ENSMUSG00000035923
	ENSMUSG00000036023
	ENSMUSG00000036111
	ENSMUSG00000036144
	ENSMUSG00000036181
	ENSMUSG00000036211
	ENSMUSG00000036257
	ENSMUSG00000036273
	ENSMUSG00000036390
	ENSMUSG00000036437
	ENSMUSG00000036529
	ENSMUSG00000036545
	ENSMUSG00000036636
	ENSMUSG00000036817
	ENSMUSG00000036832
	ENSMUSG00000036887
	ENSMUSG00000036972
	ENSMUSG00000037032
	ENSMUSG00000037035
	ENSMUSG00000037049
	ENSMUSG00000037211
	ENSMUSG00000037373
	ENSMUSG00000037386
	ENSMUSG00000037601
	ENSMUSG00000037608
	ENSMUSG00000037649
	ENSMUSG00000037759
	ENSMUSG00000037820
	ENSMUSG00000037852
	ENSMUSG00000037936
	ENSMUSG00000037984
	ENSMUSG00000038026
	ENSMUSG00000038037
	ENSMUSG00000038128
	ENSMUSG00000038146
	ENSMUSG00000038192
	ENSMUSG00000038194
	ENSMUSG00000038227
	ENSMUSG00000038235
	ENSMUSG00000038253
	ENSMUSG00000038403
	ENSMUSG00000038415
	ENSMUSG00000038418
	ENSMUSG00000038485
	ENSMUSG00000038486
	ENSMUSG00000038526
	ENSMUSG00000038530
	ENSMUSG00000038533
	ENSMUSG00000038567
	ENSMUSG00000038668
	ENSMUSG00000038780
	ENSMUSG00000038855
	ENSMUSG00000038894
	ENSMUSG00000038914
	ENSMUSG00000039086
	ENSMUSG00000039095
	ENSMUSG00000039109
	ENSMUSG00000039115
	ENSMUSG00000039308
	ENSMUSG00000039462
	ENSMUSG00000039476
	ENSMUSG00000039481
	ENSMUSG00000039521
	ENSMUSG00000039542
	ENSMUSG00000039656
	ENSMUSG00000039714
	ENSMUSG00000039728
	ENSMUSG00000039943
	ENSMUSG00000039959
	ENSMUSG00000040009
	ENSMUSG00000040021
	ENSMUSG00000040148
	ENSMUSG00000040152
	ENSMUSG00000040274
	ENSMUSG00000040289
	ENSMUSG00000040537
	ENSMUSG00000040605
	ENSMUSG00000040613
	ENSMUSG00000040653
	ENSMUSG00000040710
	ENSMUSG00000040724
	ENSMUSG00000040734
	ENSMUSG00000040841
	ENSMUSG00000040856
	ENSMUSG00000040918
	ENSMUSG00000040957
	ENSMUSG00000041248
	ENSMUSG00000041329
	ENSMUSG00000041380
	ENSMUSG00000041515
	ENSMUSG00000041670
	ENSMUSG00000041703
	ENSMUSG00000041730
	ENSMUSG00000041798
	ENSMUSG00000041911
	ENSMUSG00000042002
	ENSMUSG00000042289
	ENSMUSG00000042292
	ENSMUSG00000042406
	ENSMUSG00000042508
	ENSMUSG00000042605
	ENSMUSG00000042632
	ENSMUSG00000042644
	ENSMUSG00000042745
	ENSMUSG00000042797
	ENSMUSG00000042808
	ENSMUSG00000043017
	ENSMUSG00000043301
	ENSMUSG00000043448
	ENSMUSG00000043895
	ENSMUSG00000043991
	ENSMUSG00000044042
	ENSMUSG00000044052
	ENSMUSG00000044186
	ENSMUSG00000044217
	ENSMUSG00000044220
	ENSMUSG00000044288
	ENSMUSG00000044312
	ENSMUSG00000044461
	ENSMUSG00000044542
	ENSMUSG00000044626
	ENSMUSG00000044636
	ENSMUSG00000044647
	ENSMUSG00000044708
	ENSMUSG00000044786
	ENSMUSG00000045179
	ENSMUSG00000045318
	ENSMUSG00000045333
	ENSMUSG00000045382
	ENSMUSG00000045594
	ENSMUSG00000045817
	ENSMUSG00000045969
	ENSMUSG00000046070
	ENSMUSG00000046179
	ENSMUSG00000046402
	ENSMUSG00000046532
	ENSMUSG00000047182
	ENSMUSG00000047250
	ENSMUSG00000047259
	ENSMUSG00000047797
	ENSMUSG00000047861
	ENSMUSG00000048001
	ENSMUSG00000048015
	ENSMUSG00000048047
	ENSMUSG00000048118
	ENSMUSG00000048376
	ENSMUSG00000048387
	ENSMUSG00000048482
	ENSMUSG00000048540
	ENSMUSG00000048583
	ENSMUSG00000048756
	ENSMUSG00000048895
	ENSMUSG00000049103
	ENSMUSG00000049107
	ENSMUSG00000049112
	ENSMUSG00000049115
	ENSMUSG00000049252
	ENSMUSG00000049511
	ENSMUSG00000049532
	ENSMUSG00000049551
	ENSMUSG00000049604
	ENSMUSG00000049649
	ENSMUSG00000049686
	ENSMUSG00000049721
	ENSMUSG00000049723
	ENSMUSG00000049734
	ENSMUSG00000049932
	ENSMUSG00000050100
	ENSMUSG00000050368
	ENSMUSG00000050397
	ENSMUSG00000050558
	ENSMUSG00000050567
	ENSMUSG00000051177
	ENSMUSG00000051251
	ENSMUSG00000051279
	ENSMUSG00000051413
	ENSMUSG00000051627
	ENSMUSG00000051747
	ENSMUSG00000051790
	ENSMUSG00000051977
	ENSMUSG00000051980
	ENSMUSG00000052155
	ENSMUSG00000052430
	ENSMUSG00000052435
	ENSMUSG00000052557
	ENSMUSG00000052565
	ENSMUSG00000052681
	ENSMUSG00000052698
	ENSMUSG00000052911
	ENSMUSG00000052920
	ENSMUSG00000053025
	ENSMUSG00000053046
	ENSMUSG00000053129
	ENSMUSG00000053158
	ENSMUSG00000053279
	ENSMUSG00000054051
	ENSMUSG00000054169
	ENSMUSG00000054252
	ENSMUSG00000054256
	ENSMUSG00000054321
	ENSMUSG00000054360
	ENSMUSG00000054452
	ENSMUSG00000054555
	ENSMUSG00000054667
	ENSMUSG00000054988
	ENSMUSG00000055022
	ENSMUSG00000055197
	ENSMUSG00000055254
	ENSMUSG00000055322
	ENSMUSG00000055371
	ENSMUSG00000055723
	ENSMUSG00000055737
	ENSMUSG00000055980
	ENSMUSG00000056216
	ENSMUSG00000056220
	ENSMUSG00000056493
	ENSMUSG00000056501
	ENSMUSG00000056632
	ENSMUSG00000056947
	ENSMUSG00000056972
	ENSMUSG00000057123
	ENSMUSG00000057329
	ENSMUSG00000057342
	ENSMUSG00000057457
	ENSMUSG00000057469
	ENSMUSG00000057606
	ENSMUSG00000057789
	ENSMUSG00000058239
	ENSMUSG00000058325
	ENSMUSG00000058488
	ENSMUSG00000058620
	ENSMUSG00000058709
	ENSMUSG00000058756
	ENSMUSG00000059049
	ENSMUSG00000059146
	ENSMUSG00000059336
	ENSMUSG00000059409
	ENSMUSG00000059481
	ENSMUSG00000059552
	ENSMUSG00000059668
	ENSMUSG00000059851
	ENSMUSG00000060275
	ENSMUSG00000060601
	ENSMUSG00000060913
	ENSMUSG00000060961
	ENSMUSG00000061132
	ENSMUSG00000061393
	ENSMUSG00000061878
	ENSMUSG00000062432
	ENSMUSG00000062785
	ENSMUSG00000062908
	ENSMUSG00000062995
	ENSMUSG00000063065
	ENSMUSG00000063142
	ENSMUSG00000063160
	ENSMUSG00000063450
	ENSMUSG00000063681
	ENSMUSG00000063727
	ENSMUSG00000063856
	ENSMUSG00000063887
	ENSMUSG00000063889
	ENSMUSG00000064329
	ENSMUSG00000066189
	ENSMUSG00000066877
	ENSMUSG00000067242
	ENSMUSG00000067586
	ENSMUSG00000067860
	ENSMUSG00000068122
	ENSMUSG00000068329
	ENSMUSG00000068335
	ENSMUSG00000068798
	ENSMUSG00000070348
	ENSMUSG00000070570
	ENSMUSG00000070645
	ENSMUSG00000071054
	ENSMUSG00000071226
	ENSMUSG00000071337
	ENSMUSG00000071646
	ENSMUSG00000074121
	ENSMUSG00000075394
	ENSMUSG00000075478
	ENSMUSG00000075707
